# Supplementary material for: Gender disparity between first and senior authors on liver cancer research in the top journals of Gastroenterology and Hepatology
Source: PLoS One. 2024 May 31;19(5):e0295648. doi: 10.1371/journal.pone.0295648 (PMC11142674; doi:10.1371/journal.pone.0295648)
Supplement: S1 Data — (XLSX) [file pone.0295648.s002.xlsx]

## Sheet: Total
Journals	Year	Impact Factor	Title of articles	Abstract	First authors'name	Gender	Probability	Affiliations of first authors	First authors ’country	Senior authors'name	Gender	Probability	Affiliations of senior authors	Senior authors ’country	Continent
Alimentary Pharmacology ＆ Therapeutics	2010	8.171	Benefit of downsizing hepatocellular carcinoma in a liver transplant population	Background Long-term results after downstaging hepatocellular carcinoma (HCC) prior to liver transplantation (LT) remain unknown. Aims To investigate dropouts and post-transplant outcome among patients with downstaged HCC by transarterial chemo-lipiodolization (TACL). Methods Between 2000 and 2007, 386 patients with HCC initially exceeding Milan criteria underwent TACL for tumour downstaging and …	Jeong-won	male	0.65	Department of Internal Medicine, College of Medicine, The Catholic University of Korea, Seoul 137-040, Korea	Korea	Choi, Jong-young	male	1	Department of Internal Medicine	Korea	Asia
HEPATOLOGY	2000	17.425	p73 Is up-regulated in a subset of hepatocellular carcinomas	Loss of heterozygosity (LOH) at 1p36 occurs in a number of solid tumors including hepatocellular carcinoma (HCC). Recently, a novel gene, p73, has been identified at 1p36.33. p73 is structurally and functionally related to p53 located at 17p13.1, which is a target for inactivation in HCCs. p73 produces at least two splicing variants, p73α and β, and a polymorphism in exon 2 results in two alleles…	Nirmitha I. Herath	female	0.5	Conjoint Gastroenterology Laboratory, Clinical Research Centre, Royal Brisbane Hospital Research Foundation, Brisbane, Australia		Dr. Graeme A. Macdonald	male	0.98	The Clinical Sciences Unit, The Queensland Institute of Medical Research, Brisbane, Australia Medicine, The University of Queensland, Brisbane, Australia “C” Floor, Clinical Sciences Building, Royal Brisbane Hospital, Brisbane, Qld, 4029, Australia. fax: 61-7-3365-5462===	Australia	Oceania
Journal of Hepato-Biliary-Pancreatic Sciences	2020	7.027	Hypothermic perfusion hepatectomy for unresectable liver cancer: A single-center experience	Background The resection of liver tumors that involve the hepatic veins adjacent to the vena cava or hepatic hilum is technically challenging. We present our surgical techniques and the long-term outcome of five patients with conventionally unresectable tumors. Methods Five patients with conventionally unresectable tumors were successfully treated by “ex-situ liver resection” and “in-situ and ant…		female	0.53			Yong-Pil Cho	male	1	Division of Vascular Surgery, Department of Surgery, Asan Medical Center, University of Ulsan College of Medicine, Seoul, Korea	Korea	Asia
Journal of Hepatology	2010	25.083	Epigenetic inactivation of the tumor suppressor gene RIZ1 in hepatocellular carcinoma involves both DNA methylation and histone modifications	Background & Aims The retinoblastoma-interacting zinc finger gene RIZ1 is inactivated in many cancers, but the underlying mechanisms remain unknown. This study aimed to investigate the epigenetic mechanisms of RIZ1 inactivation by analyzing the relationship between DNA methylation and histone modifications during regulation of RIZ1 expression. Methods Methylation-specific PCR, RT-PCR, and immunoh…	Cuijuan Zhang	female	0.54	Institute of Pathology and Pathophysiology, Shandong University School of Medicine, Jinan 250012, China。Department of Anatomical and Cellular Pathology, Prince of Wales Hospital, Chinese University of Hong Kong, China	China	Gengyin Zhou	female	1	Institute of Pathology and Pathophysiology, Shandong University School of Medicine, Jinan 250012, China	China	Asia
HEPATOLOGY	2020	17.425	Reciprocal Regulation Between Forkhead Box M1/NF-κB and Methionine Adenosyltransferase 1A Drives Liver Cancer	Background and Aims Forkhead box M1 (FOXM1) and nuclear factor kappa B (NF-ĸB) are oncogenic drivers in liver cancer that positively regulate each other. We showed that methionine adenosyltransferase 1A (MAT1A) is a tumor suppressor in the liver and inhibits NF-ĸB activity. Here, we examined the interplay between FOXM1/NF-κB and MAT1A in liver cancer. Approach and Results We examined gene and pro…	Yuan Li	male	0.56	Division of Digestive and Liver Diseases, Cedars-Sinai Medical Center, Los Angeles, CA Department of Gastroenterology, Xiangya Hospital, Central South University, Changsha, China		Shelly C. Lu	female	0.96	Division of Digestive and Liver Diseases, Cedars-Sinai Medical Center, Los Angeles, CA	USA	north America
HEPATOLOGY	2010	17.425	Hepatitis B virus X protein blunts senescence-like growth arrest of human hepatocellular carcinoma by reducing Notch1 cleavage	One of the serious sequelae of chronic hepatitis B virus (HBV) infection is hepatocellular carcinoma (HCC). Among all the proteins encoded by the HBV genome, hepatitis B virus X protein (HBx) is highly associated with the development of HCC. Although Notch1 signaling has been found to exert a tumor-suppressive function during HCC development, the mechanism of interaction between HBx expression an…	Jiejie Xu	male	0.57	Key Laboratory of Medical Molecular Virology, Ministry of Education and Health, Institute of Medical Microbiology		Jianxin Gu	male	0.9	Key Laboratory of Glycoconjuates Research, Ministry of Health and Gene Research Center, Shanghai Medical College, Fudan University, Shanghai, People's Republic of China fax: (86)-21-64437703 Yumei Wen, Key Laboratory of Medical Molecular Virology, Ministry of Education and Health, Shanghai Medical College, Fudan University, Shanghai 200032, People's Republic of China=== Jianxin Gu, Gene Research …	China	Asia
Journal of Hepatology	2005	25.083	Hypoxia stimulates proliferation of human hepatoma cells through the induction of hexokinase II expression	Background/Aims In a hypoxic state, a glycolytic system is operating as a salvage pathway of generating ATP, and hexokinase II, the first enzyme in this system, might be over-expressed in hepatocellular carcinomas (HCCs). This study was to evaluate if hexokinase II is participating in HCC cell survival in a hypoxic state, and to analyze the mechanism of cell death caused by hexokinase II-specific…	Geum-Youn Gwak	female	0.57	Department of Internal Medicine and Liver Research Institute, Seoul National University College of Medicine, 28 Yungun-dong Chongno-gu, Seoul 110-744, South Korea	Korea	Gregory J.Gores	male	0.99	Division of Gastroenterology and Hepatology, Mayo Medical School, Clinic, and Foundation, Rochester, MN 55905, USA	USA	north America
Journal of Hepatology	2020	25.083	Stereotactic body radiation therapy vs. radiofrequency ablation in Asian patients with hepatocellular carcinoma	Background & Aims Few studies have been conducted to compare the efficacies of stereotactic body radiation therapy (SBRT) and radiofrequency ablation (RFA). Thus, in this multinational study, we compared the effectiveness of SBRT and RFA in patients with unresectable HCC. Methods The retrospective study cohort included 2,064 patients treated in 7 hospitals: 1,568 and 496 in the RFA and SBRT group…	Nalee Kim	female	0.59	Department of Radiation Oncology, Yonsei Cancer Center, Yonsei University College of Medicine, Republic of Korea	Korea	Jinsil Seong	female	1	Department of Radiation Oncology, Yonsei Cancer Center, Yonsei University College of Medicine, Republic of Korea	Korea	Asia
Liver international	2005	6.115	Expression of p28GANK and its correlation with RB in human hepatocellular carcinoma	Background: Aberrance of retinoblastoma protein (RB) signal pathway is known to play an important role in the carcinogenesis of human hepatocellular carcinoma (HCC). p28GANK, originally purified from human 26S proteasome as a non-ATPase subunit, was recently found in HCC and shown to interact with RB. The aim of this study was to investigate the expression profile of p28GANK and its correlation w…	Lu Tan	female	0.57	International Co-operation Laboratory on Signal Transduction, Eastern Hepatobiliary Surgery Institute, Second Military Medical University, 225 Changhai Rd, Shanghai 200438, China	China	Hong-Yang Wang	female	1	International Co-operation Laboratory on Signal Transduction, Eastern Hepatobiliary Surgery Institute, Second Military Medical University, 225 Changhai Rd, Shanghai 200438, China	China	Asia
Journal of Hepatology	2010	25.083	A new prognostic model for hepatocellular carcinoma based on total tumor volume: The Taipei Integrated Scoring system	Background & Aims The currently used staging systems for hepatocellular carcinoma (HCC) are not satisfactory. The optimal prognostic model for HCC is still under intense debate. This study aimed to propose a new staging system for HCC based on total tumor volume (TTV) and to compare it with the currently used systems. Methods A total of 2030 HCC patients undergoing different treatment strategies …	Chia-Yang Hsu	female	0.6	Faculty of Medicine, National Yang-Ming University School of Medicine, Taipei, Taiwan. Department of Medicine, Taipei Veterans General Hospital, Taipei, Taiwan	China	Shou-Dong Lee	male	1	Faculty of Medicine, National Yang-Ming University School of Medicine, Taipei, Taiwan. Department of Medicine, Taipei Veterans General Hospital, Taipei, Taiwan	China	Asia
Journal of Hepatology	2020	25.083	IL-17 signaling in steatotic hepatocytes and macrophages promotes hepatocellular carcinoma in alcohol-related liver disease	Background & Aims Chronic alcohol consumption is a leading risk factor for the development of hepatocellular carcinoma (HCC), which is associated with a marked increase in hepatic expression of pro-inflammatory IL-17A and its receptor IL-17RA. Methods Genetic deletion and pharmacological blocking were used to characterize the role of IL-17A/IL-17RA signaling in the pathogenesis of HCC in mouse mo…	Hsiao-Yen Ma	female	0.63	Department of Medicine, University of California San Diego, La Jolla, CA, USA。 Department of Surgery, University of California San Diego, La Jolla, CA, USA	USA	Tatiana Kisseleva	female	0.98	Department of Surgery, University of California San Diego, La Jolla, CA, USA	USA	north America
Journal of Hepatology	2010	25.083	Genetic variations of hepatitis B virus and serum aflatoxin-lysine adduct on high risk of hepatocellular carcinoma in Southern Guangxi, China	Background & Aims Southern Guangxi area is one of the endemic areas for hepatocellular carcinoma (HCC) in China. This study evaluates the roles of genetic variations of hepatitis B virus (HBV) and aflatoxin B1 (AFB1) exposure in the formation of HCC in this high-risk area. Methods The study recruited 60 HCC patients and 120 age-, gender-, and residency-matched controls. HBV genotype and basic cor…	Li Xu	female	0.63	Department of Environmental Health Science, College of Public Health, The University of Georgia, Athens, GA 30602, USA	USA	Jia-Sheng Wang	male	1	Department of Environmental Health Science, College of Public Health, The University of Georgia, Athens, GA 30602, USA	USA	north America
Journal of Hepato-Biliary-Pancreatic Sciences	2010	7.027	Perioperative change in white blood cell count predicts outcome of hepatic resection for hepatocellular carcinoma	Background In spite of improvements in surgical management, hepatocellular carcinoma (HCC) still recurs after operation in 60–70% of patients. Therefore, we investigated the relation between perioperative change in white blood cell count (WBC) and tumor recurrence as well as survival in patients with HCC after hepatic resection. Methods Subjects were 53 patients who underwent elective hepatic res…	Yuki Fujiwara	female	0.6			Katsuhiko Yanaga	male	1	Department of Surgery, Jikei University School of Medicine, 3-25-8 Nishi-Shinbashi, Minato-ku, Tokyo, 105-8461 Japan	Japan	Asia
Gastroenterology	2010	22.682	Up-regulation of Krüppel-Like Factor 8 Promotes Tumor Invasion and Indicates Poor Prognosis for Hepatocellular Carcinoma	Background & Aims The transcription factor Krüppel-like factor 8 (KLF8) has a role in tumor development, growth, and metastasis, but its role in hepatocellular carcinoma (HCC) is not clear. Methods KLF8 expression in human HCC cell lines and tumor tissues was measured by quantitative real-time polymerase chain reaction, immunoblot, and immunochemical analyses. The effects of KLF8 depletion or ove…	Jia–Chu Li	female	0.63	Experimental Research Center, Zhongshan Hospital, Fudan University, Shanghai 200032; P. R. China		Jia Fan	female	1	Liver Cancer Institute, Zhong Shan Hospital, Fudan University, Key Laboratory for Carcinogenesis & Cancer Invasion, The Chinese Ministry of Education, Shanghai 200032, P. R. China	China	Asia
HEPATOLOGY	2015	17.425	Regulatory MiR-148a-ACVR1/BMP circuit defines a cancer stem cell-like aggressive subtype of hepatocellular carcinoma	Hepatocellular carcinoma (HCC) is the fifth most common malignancy worldwide and the third most common cancer in Asia. HCC has heterogeneous etiologic and molecular profiles and a varied response to therapeutics. The high recurrence rate and curtailed survival in this cancer are attributed to its resistance to therapy. The ultimate goal is to develop a more effective personalized therapeutic stra…	Lian Li	female	0.62	Department of Epidemiology and Biostatistics, National Clinical Research Center for Cancer, Key Laboratory of Cancer Prevention and Therapy of Tianjin, Tianjin Medical University Cancer Institute and Hospital, Tianjin, P.R. China		Kexin Chen	female	1	Department of Epidemiology and Biostatistics, National Clinical Research Center for Cancer, Key Laboratory of Cancer Prevention and Therapy of Tianjin, Tianjin Medical University Cancer Institute and Hospital, Tianjin, P.R. China	China	Asia
Journal of Hepato-Biliary-Pancreatic Sciences	2020	7.027	Hepatocellular carcinoma with a non-smooth tumor margin on hepatobiliary-phase gadoxetic acid disodium-enhanced magnetic resonance imaging. Is sectionectomy the suitable treatment?	Background/Purpose Anatomical sectionectomy or larger resection is known to be effective in patients with hepatocellular carcinoma (HCC) with microvascular invasion. A non-smooth tumor margin on hepatobiliary-phase gadoxetic acid disodium-enhanced magnetic resonance imaging (EOB-MRI) can predict microvascular invasion of HCC. We evaluated the usefulness of EOB-MRI for operative planning. Methods …	Andrea Romanzi	male	0.62			Masakazu Yamamoto	male	1	Department of Surgery, Institute of Gastroenterology, Tokyo Women's Medical University, Tokyo, Japan	Japan	Asia
Liver international	2020	6.115	Evaluation of a serum tumour marker-based recurrence prediction model after radiofrequency ablation for hepatocellular carcinoma	Background & aims A recent study showed that serum tumour marker-based MoRAL score (11×√protein induced by vitamin K absence-II [PIVKA] +2×√alpha-foetoprotein [AFP]) can reflect both tumour burden and aggressiveness of hepatocellular carcinoma (HCC). This study aimed to evaluate whether baseline MoRAL score could predict tumour recurrence after radiofrequency ablation (RFA) for very-early/early-s…	Jeongin Yoo	female	0.63	Department of Radiology, Seoul National University Hospital, Seoul, Korea	Korea	Joon Koo Han	male	0.91	Department of Radiology, Seoul National University Hospital, Seoul, Korea	Korea	Asia
JOURNAL OF GASTROENTEROLOGY	2015	7.527	A comparative study between sorafenib and hepatic arterial infusion chemotherapy for advanced hepatocellular carcinoma with portal vein tumor thrombosis	Background The aim of this study was to compare the efficacy of hepatic arterial infusion chemotherapy (HAIC) and sorafenib in advanced hepatocellular carcinoma (HCC) patients with portal vein tumor thrombosis (PVTT). Methods A total of 110 patients were observed between February 2008 and May 2013 in seven Korean centers. Fifty patients were treated with HAIC, and 60 patients were treated with so…	Do Seon Song	male	0.63	Division of Hepatology, Department of Internal Medicine, College of Medicine, The Catholic University of Korea, 222 Banpo-daero, Seocho-gu, Seoul, 137-041, Korea	Korea	Jin Mo Yang	male	0.97	Division of Hepatology, Department of Internal Medicine, College of Medicine, The Catholic University of Korea, 222 Banpo-daero, Seocho-gu, Seoul, 137-041, Korea	Korea	Asia
Journal of Hepatology	2000	25.083	Plasma fucosyltransferase activity in patients with hepatocellular carcinoma, with special reference to correlation with fucosylated species of alpha-fetoprotein	Background/Aims: Our previous results showed that the percentage of fucosylated species of alpha-fetoprotein (AFP) in total AFP, fucosylation index, was a very useful diagnostic tool to distinguish AFP due to hepatocellular carcinoma from AFP due to non-neoplastic liver diseases. On the other hand, α1–6 fucosyl-transferase (αFT) catalyzes the addition of fucose from GDP-fucose through an α1–6 lin…	Yuhsaku Mita	female	0.7	The Third Division, Department of Internal Medicine, Niigata University School of Medicine, Niigata, Japan	Japan	Hitoshi Asakura	male	1	The Third Division, Department of Internal Medicine, Niigata University School of Medicine, Niigata, Japan	Japan	Asia
Gastroenterology	2020	22.682	Mice With Increased Numbers of Polyploid Hepatocytes Maintain Regenerative Capacity But Develop Fewer Hepatocellular Carcinomas Following Chronic Liver Injury	Background & Aims Thirty to 90% of hepatocytes contain whole-genome duplications, but little is known about the fates or functions of these polyploid cells or how they affect development of liver disease. We investigated the effects of continuous proliferative pressure, observed in chronically damaged liver tissues, on polyploid cells. Methods We studied Rosa-rtTa mice (controls) and Rosa-rtTa;TR…	Yu-Hsuan Lin	female	0.8	Children’s Research Institute, Departments of Pediatrics and Internal Medicine, Center for Regenerative Science and Medicine, University of Texas Southwestern Medical Center, Dallas, Texas		Hao Zhu	male	1	Children’s Research Institute, Departments of Pediatrics and Internal Medicine, Center for Regenerative Science and Medicine, University of Texas Southwestern Medical Center, Dallas, Texas	USA	north America
Journal of Hepatology	2015	25.083	Defeating EpCAM+ liver cancer stem cells by targeting chromatin remodeling enzyme CHD4 in human hepatocellular carcinoma	Background & Aims Hepatocellular carcinoma is composed of a subset of cells with enhanced tumorigenicity and chemoresistance that are called cancer stem (or stem-like) cells. We explored the role of chromodomain-helicase-DNA-binding protein 4, which is encoded by the CHD4 gene and is known to epigenetically control gene regulation and DNA damage responses in EpCAM+ liver cancer stem cells. Method…	Kouki Nio	male	0.57	Department of Gastroenterology, Kanazawa University Graduate School of Medical Science, Kanazawa, Ishikawa, Japan	Japan	Shuichi Kaneko	male	1	Department of Gastroenterology, Kanazawa University Graduate School of Medical Science, Kanazawa, Ishikawa, Japan	Japan	Asia
HEPATOLOGY	2010	17.425	Down-regulation of tyrosine aminotransferase at a frequently deleted region 16q22 contributes to the pathogenesis of hepatocellular carcinoma	Loss of 16q is one of the most frequent alterations in many malignancies including hepatocellular carcinomas (HCC), suggesting the existence of a tumor suppressor gene (TSG) within the frequently deleted region. In this report we describe the identification and characterization of one candidate TSG, tyrosine aminotransferase gene (TAT), at 16q22.1. Loss of one TAT allele was detected in 27/50 (54…	Li Fu	female	0.63	State Key Laboratory of Oncology in Southern China, Cancer Center, Sun Yat-sen University, Guangzhou, China Department of Clinical Oncology and Center for Cancer Research These authors contributed equally to this work.		Xin-Yuan Guan	male	1	State Key Laboratory of Oncology in Southern China, Cancer Center, Sun Yat-sen University, Guangzhou, China Department of Clinical Oncology and Center for Cancer Research State Key Laboratory of Oncology in Southern China, Cancer Center, Sun Yat-Sen University, Room 605, 651 Dongfeng Road East, Guangzhou 510060, China==	China	Asia
JOURNAL OF GASTROENTEROLOGY	2010	7.527	Regulatory T cells are associated with post-cryoablation prognosis in patients with hepatitis B virus-related hepatocellular carcinoma	Background We carried out this study to evaluate the association between regulatory T cells (Treg) and prognosis and progression after cryoablation in patients with hepatitis-B virus-related hepatocellular carcinoma. Methods Peripheral Treg frequency in 111 patients with hepatocellular carcinoma (HCC) was detected by flow cytometry. Treg frequency and function were re-examined during patient foll…	Lin Zhou	female	0.63	Center of Therapeutic Research for Hepatocellular Carcinoma, Beijing 302 Hospital, Beijing, 100039, China	China	Fu-Sheng Wang	male	1	Research Center for Biological Therapy, Beijing 302 Hospital, Beijing, 100039, China	China	Asia
Liver international	2010	6.115	Sulfatase 2 protects hepatocellular carcinoma cells against apoptosis induced by the PI3K inhibitor LY294002 and ERK and JNK kinase inhibitors	Background: Sulfatase 2 (SULF2), an extracellular heparan sulphate 6-O-endosulphatase, has an oncogenic effect in hepatocellular carcinoma (HCC) that is partially mediated through glypican 3, which promotes heparin-binding growth factor signalling and HCC cell growth. SULF2 also increases phosphorylation of the anti-apoptotic Akt kinase substrate GSK3β and SULF2 expression is associated with a de…	Jin-Ping Lai	male	0.64	Miles and Shirley Fiterman Center for Digestive Diseases, College of Medicine, Mayo Clinic and Mayo Clinic Cancer Center, Rochester, MN, USA	USA	Lewis R. Roberts	male	0.98	Miles and Shirley Fiterman Center for Digestive Diseases, College of Medicine, Mayo Clinic and Mayo Clinic Cancer Center, Rochester, MN, USA	USA	north America
Liver international	2020	6.115	TP53 R249S mutation detected in circulating tumour DNA is associated with Prognosis of hepatocellular carcinoma patients with or without hepatectomy	Background and Aims Somatic mutation R249S in TP53 is highly common in hepatocellular carcinoma (HCC). We aim to investigate the effects of R249S in ctDNA on the prognosis of HCC. Methods We analysed three cohorts including 895 HCC patients. TP53 mutation spectrum was examined by direct sequencing of genomic DNA from tissue specimens in HCC patients with hepatectomy (Cohort 1, N = 260). R249S and…	Ting Shen	female	0.65	Department of Infectious Diseases and Hepatology Unit, Nanfang Hospital, Southern Medical University, GuangZhou, China	China	De-Ke Jiang	male	0.91	Department of Infectious Diseases and Hepatology Unit, Nanfang Hospital, Southern Medical University, GuangZhou, China	China	Asia
Journal of Hepatology	2020	25.083	Heterogeneous immunogenomic features and distinct escape mechanisms in multifocal hepatocellular carcinoma	Background & Aims The presence of multifocal tumors, developed either from intrahepatic metastasis (IM) or multicentric occurrence (MO), is a distinct feature of hepatocellular carcinoma (HCC). Immunogenomic characterization of multifocal HCC is important for understanding immune escape in different lesions and developing immunotherapy. Methods We combined whole-exome/transcriptome sequencing, mu…	Liang-qing Dong	male	0.6	Department of Liver Surgery and Transplantation, Liver Cancer Institute, Zhongshan Hospital, and Key Laboratory of Carcinogenesis and Cancer Invasion (Ministry of Education), Fudan University, Shanghai 200032, China	China	Qiang Gao	male	0.96	Department of Liver Surgery and Transplantation, Liver Cancer Institute, Zhongshan Hospital, and Key Laboratory of Carcinogenesis and Cancer Invasion (Ministry of Education), Fudan University, Shanghai 200032, China	China	Asia
Liver international	2015	6.115	Suppressing the CDC37 cochaperone in hepatocellular carcinoma cells inhibits cell cycle progression and cell growth	Background & Aims The molecular cochaperone CDC37 regulates the activities of multiple protein kinases, and is an attractive broad-spectrum target in many types of cancers in which it is over-expressed. This study investigates the antitumour effects of inhibiting CDC37 in human hepatocellular carcinoma (HCC). Methods A total of 91 patients were enrolled for CDC37 mRNA detection by using quantitat…	Zhanhui Wang	male	0.67	Hepatology Unit and Department of Infectious Diseases, Nanfang Hospital, Southern Medical University, Guangzhou, 510515 China	China	Samuel So	male	0.99	Asian Liver Center, Department of Surgery, Stanford University School of Medicine, Stanford, CA, 94305 USA	USA	north America
HEPATOLOGY	2010	17.425	Thrombin is a therapeutic target for metastatic osteopontin-positive hepatocellular carcinoma	We previously identified osteopontin (OPN) as a promoter and thus a potential therapeutic target for hepatocellular carcinoma (HCC) metastasis. The serine protease thrombin interacts with OPN and can modify its biological activity. To explore the role of thrombin alone or in conjunction with OPN in HCC, we studied the correlation of thrombin levels to HCC prognosis in patients with various OPN le…	Yu-Hua Xue	female	0.67	Liver Cancer Institute and Zhongshan Hospital, Institutes of Biomedical Sciences, Fudan University, Shanghai, China; Key Laboratory of Carcinogenesis and Cancer Invasion, Ministry of Education, China		Lun-Xiu Qin	male	1	Liver Cancer Institute and Zhongshan Hospital, Institutes of Biomedical Sciences, Fudan University, Shanghai, China; Key Laboratory of Carcinogenesis and Cancer Invasion, Ministry of Education, China fax: +86-21-5423 7960 Liver Cancer Institute and Zhongshan Hospital, Fudan University, 180 Feng Lin Road, Shanghai 200032, China===	China	Asia
Journal of Hepatology	2020	25.083	OGDHL silencing promotes hepatocellular carcinoma by reprogramming glutamine metabolism	Background & Aims Mitochondrial dysfunction and subsequent metabolic deregulation are commonly observed in cancers, including hepatocellular carcinoma (HCC). When mitochondrial function is impaired, reductive glutamine metabolism is a major cellular carbon source for de novo lipogenesis to support cancer cell growth. The underlying regulators of reductively metabolized glutamine in mitochondrial …	Weiqi Dai	male	0.61	Department of Gastroenterology and Hepatology, Zhongshan Hospital, Fudan University, Shanghai, P.R. China	China	Xizhong Shen	male	1	Department of Gastroenterology and Hepatology, Zhongshan Hospital, Fudan University, Shanghai, P.R. China	China	Asia
HEPATOLOGY	2015	17.425	Vps4A functions as a tumor suppressor by regulating the secretion and uptake of exosomal microRNAs in human hepatoma cells	The deregulation of microRNAs (miRNAs) plays an important role in human hepatocarcinogenesis. In this study, we highlight exosomes as mediators involved in modulating miRNA profiles in hepatocellular carcinoma (HCC) cells. First, we examined the different miRNA expression profiles in HCC cells and HCC cell–derived exosomes. Next, coculture experiments indicated that HCC cell–derived exosomes prom…	Jin-xing Wei	male	0.7	Guangdong Provincial Key Laboratory of Malignant Tumor Epigenetics and Gene Regulation, Sun Yat-Sen Memorial Hospital, Sun Yat-Sen University, Guangzhou, China Department of Hepatobiliary Surgery, Sun Yat-sen Memorial Hospital, Sun Yat-sen University, Guangzhou, China		Jun Min	male	0.9	Department of Hepatobiliary Surgery, Sun Yat-sen Memorial Hospital, Sun Yat-sen University, Guangzhou, China	China	Asia
Journal of Hepatology	2020	25.083	Targeting Jak/Stat pathway as a therapeutic strategy against SP/CD44+ tumorigenic cells in Akt/β-catenin-driven hepatocellular carcinoma	Background & Aims Hepatic resection and liver transplantation with adjuvant chemo- and radiotherapy are the mainstay of hepatocellular carcinoma (HCC) treatment, but the 5-year survival rate remains poor because of frequent recurrence and intrahepatic metastasis. Only sorafenib and lenvatinib are currently approved for the first-line treatment of advanced, unresected HCC, but they yield modest su…	Tan Boon Toh	male	0.67	The N.1 Institute for Health (N.1), National University of Singapore, Singapore。Cancer Science Institute of Singapore, National University of Singapore, Singapore	Singapore	Edward Kai-Hua Chow	male	0.99	Cancer Science Institute of Singapore, National University of Singapore, Singapore。Department of Pharmacology, Yong Loo Lin School of Medicine, National University of Singapore, Singapore	Singapore	Asia
HEPATOLOGY	2010	17.425	The oncogenic effect of sulfatase 2 in human hepatocellular carcinoma is mediated in part by glypican 3–dependent Wnt activation	Heparan sulfate proteoglycans (HSPGs) act as coreceptors or storage sites for growth factors and cytokines such as fibroblast growth factor and Wnts. Glypican 3 (GPC3) is the most highly expressed HSPG in hepatocellular carcinoma (HCC). Sulfatase 2 (SULF2), an enzyme with 6-O-desulfatase activity on HSPGs, is up-regulated in 60% of primary HCCs and is associated with a worse prognosis. We have pr…	Jin-Ping Lai	male	0.7	Miles and Shirley Fiterman Center for Digestive Diseases, Mayo Clinic, Rochester, MN Mayo Clinic Cancer Center, Mayo Clinic, Rochester, MN		Lewis R. Roberts	male	0.98	Miles and Shirley Fiterman Center for Digestive Diseases, Mayo Clinic, Rochester, MN Mayo Clinic Cancer Center, Mayo Clinic, Rochester, MN fax: 507-284-0762 Miles and Shirley Fiterman Center for Digestive Diseases, Mayo Clinic, 200 First Street Southwest, Rochester, MN 55905===	USA	north America
Journal of Hepatology	2010	25.083	Synergistic interactions between sorafenib and bortezomib in hepatocellular carcinoma involve PP2A-dependent Akt inactivation	The aims of this study were to evaluate the efficacy of repeat hepatectomy (Hx) and salvage living donor liver transplantation (LDLT) for recurrent hepatocellular carcinoma (HCC). A retrospective cohort study was performed to analyze the surgical results of repeat Hx and salvage LDLT for patients with recurrent HCC within the Milan criteria from 1989 to 2012. A total of 159 patients were divided …	Kuen-Feng Chen	male	0.69	Department of Medical Research, National Taiwan University Hospital, Taiwan;	China	Ann-Lii Cheng	female	0.97	Department of Oncology, National Taiwan University Hospital, Taiwan;	China	Asia
HEPATOLOGY	2010	17.425	MicroRNA-196 represses Bach1 protein and hepatitis C virus gene expression in human hepatoma cells expressing hepatitis C viral proteins	Hepatitis C virus (HCV) directly induces oxidative stress and liver injury. Bach1, a basic leucine zipper mammalian transcriptional repressor, negatively regulates heme oxygenase 1 (HMOX1), a key cytoprotective enzyme that has antioxidant and anti-inflammatory activities. microRNAs (miRNAs) are small noncoding RNAs (≈22 nt) that are important regulators of gene expression. Whether and how miRNAs …	Weihong Hou	male	0.72	Liver-Biliary-Pancreatic Center and the Liver, Digestive Diseases, and Metabolism Laboratory, Carolinas Medical Center, Charlotte, NC Department of Biology, the University of North Carolina at Charlotte, Charlotte, NC fax: 704-355-7648. Suite 210, Cannon Research Center, Carolinas Medical Center, 1000 Blythe Blvd., Charlotte, NC 28232-2861===		Herbert L. Bonkovsky	male	0.98	Liver-Biliary-Pancreatic Center and the Liver, Digestive Diseases, and Metabolism Laboratory, Carolinas Medical Center, Charlotte, NC Department of Biology, the University of North Carolina at Charlotte, Charlotte, NC Department of Medicine, the University of North Carolina at Chapel Hill, Chapel Hill, NC Department of Medicine, Microbial, & Structural Biology, the University of Connecticut Healt…	USA	north America
HEPATOLOGY	2005	17.425	Telomerase antagonists GRN163 and GRN163L inhibit tumor growth and increase chemosensitivity of human hepatoma	Most cancer cells have an immortal growth capacity as a consequence of telomerase reactivation. Inhibition of this enzyme leads to increased telomere dysfunction, which limits the proliferative capacity of tumor cells; thus, telomerase inhibition represents a potentially safe and universal target for cancer treatment. We evaluated the potential of two thio-phosphoramidate oligonucleotide inhibito…	Meta W. Djojosubroto	female	0.72	Department of Gastroenterology, Hepatology, and Endocrinology, Medical School Hannover, Hannover, Germany		K. Lenhard Rudolph	male	1	Department of Gastroenterology, Hepatology, and Endocrinology, Medical School Hannover, Hannover, Germany	Germany	Europe
HEPATOLOGY	2010	17.425	Polymorphism in xeroderma pigmentosum complementation group C codon 939 and aflatoxin B1–related hepatocellular carcinoma in the Guangxi population	Genetic polymorphisms in DNA repair genes may influence individual variations in DNA repair capacity, and this may be associated with the risk and outcome of hepatocellular carcinoma (HCC) related to aflatoxin B1 (AFB1) exposure. In this study, we focused on the polymorphism of xeroderma pigmentosum complementation group C (XPC) codon 939 (rs#2228001), which is involved in nucleotide excision rep…	Xi-Dai Long	male	0.73	Department of Pathology, Shanghai Jiao Tong University School of Medicine, Shanghai, China Department of Pathology, Youjiang Medical College for Nationalities, Baise, China These authors contributed equally to this work.		Guo-Hui Fu	male	0.92	Department of Pathology, Shanghai Jiao Tong University School of Medicine, Shanghai, China 21 63846590 (776601) Department of Pathology, Shanghai Jiao Tong University School of Medicine, 280 South Chongqing Road, Shanghai, China 200025===	China	Asia
JOURNAL OF GASTROENTEROLOGY	2020	7.527	Serum hepatitis B core-related antigen predicts hepatocellular carcinoma in hepatitis B e antigen-negative patients	Background Hepatitis B core-related antigen (HBcrAg) is a novel serum viral marker. Recent studies showed that its level correlates with the risk of hepatocellular carcinoma (HCC) in patients with chronic hepatitis B (CHB). We aimed to evaluate the accuracy of serum HBsAg and HBcrAg levels at baseline to predict HCC. Methods 1400 CHB patients who received nucleos(t)ide analogues (NA) treatment si…	Lilian Yan Liang	female	0.73	Department of Medicine and Therapeutics, The Chinese University of Hong Kong, 9/F Prince of Wales Hospital, Shatin, Hong Kong	China	Grace Lai-Hung Wong	female	0.97	Department of Medicine and Therapeutics, The Chinese University of Hong Kong, 9/F Prince of Wales Hospital, Shatin, Hong Kong	China	Asia
Journal of Hepatology	2020	25.083	Reassessing the accuracy of PAGE-B-related scores to predict hepatocellular carcinoma development in patients with chronic hepatitis B	Background & Aims PAGE-B and modified PAGE-B (mPAGE-B) scores were developed to predict the risk of hepatocellular carcinoma (HCC) in patients on nucleos(t)ide analogue therapy. However, how and when to use these risk scores in clinical practice is uncertain. Methods Consecutive adult patients with chronic hepatitis B who had received entecavir or tenofovir for at least 6 months between January 2…	Terry Cheuk-Fung Yip	male	0.7	Institute of Digestive Disease, The Chinese University of Hong Kong, Hong Kong SAR, China。Department of Medicine and Therapeutics, The Chinese University of Hong Kong, Hong Kong SAR, China	China	Henry Lik-Yuen Chan	male	0.98	Institute of Digestive Disease, The Chinese University of Hong Kong, Hong Kong SAR, China。Department of Medicine and Therapeutics, The Chinese University of Hong Kong, Hong Kong SAR, China	China	Asia
Liver international	2020	6.115	Transcriptome-wide association study for persistent hepatitis B virus infection and related hepatocellular carcinoma	Background & Aims Previous genome-wide association studies (GWAS) have identified multiple susceptible variants associated with persistent hepatitis B virus (HBV) infection. However, most of these variants are located in the noncoding regions, which make it difficult to determine the effective genes underlying these associations. We performed a two-stage study, in the first stage we integrated RN…	Jing Han	female	0.75	Department of Epidemiology, School of Public Health, Nanjing Medical University, Nanjing, China	China	Zhibin Hu	male	0.97	Department of Epidemiology, School of Public Health, Nanjing Medical University, Nanjing, China	China	Asia
HEPATOLOGY	2010	17.425	miR-17-5p Promotes migration of human hepatocellular carcinoma cells through the p38 mitogen-activated protein kinase-heat shock protein 27 pathway	miR-17-5p is overexpressed in hepatocellular carcinoma (HCC), but the specific regulatory mechanisms of miR-17-5p in HCC remain unknown. We investigated the molecular basis of miR-17-5p as an oncogene in human HCC cell lines. Our in vivo and in vitro data indicate that miR-17-5p up-regulates the migration and proliferation of HCC cells. Interestingly, proteomic and western blotting assays reveale…	Fu Yang	male	0.77	Departments of Medical Genetics, Second Military Medical University, Shanghai, P. R. China		Shuhan Sun	male	1	Departments of Medical Genetics, Second Military Medical University, Shanghai, P. R. China fax: (86)-21-81871053 Department of Medical Genetics, Second Military Medical University, 800 Xiangyin Road, Shanghai 200433, P. R. China===	China	Asia
Liver international	2015	6.115	The p53 mutation spectrum in hepatocellular carcinoma from Guangxi, China : role of chronic hepatitis B virus infection and aflatoxin B1 exposure	Background & Aims p53 is one of the most frequently mutated human tumour suppressor genes. Chronic infection with hepatitis B virus (HBV) and exposure to aflatoxin B1 (AFB1) induces p53 mutations in hepatocellular carcinoma (HCC) tissue. The aims of present study are to investigate the p53 mutation spectrum in HBV- and AFB1-related hepatocarcinogenesis in patients with hepatocellular carcinoma (H…	Lu-Nan Qi	male	0.78	Department of Hepatobiliary Surgery, Tumor Hospital of Guangxi Medical University, Nanning, Guangxi Province, China	China	Le-Qun Li	male	1	Department of Hepatobiliary Surgery, Tumor Hospital of Guangxi Medical University, Nanning, Guangxi Province, China	China	Asia
Liver international	2010	6.115	Delta-like 1 contributes to cell growth by increasing the interferon-inducible protein 16 expression in hepatocellular carcinoma	Background: Delta-like 1 (DLK1), a fetal liver stem cell marker, is strongly expressed in human and rodent fetal liver, but not in adult liver. Notably, dysregulation of DLK1 was found in some human hepatocellular carcinomas (HCC). However, the effect of DLK1 on HCC cell growth and its underlying mechanism are still largely unknown. Aims: To (i) assess the expression of DLK1 in human HCC and adja…	Feng Yu	male	0.79	Institute of Life Sciences, Jiangsu University, Zhenjiang, China	China	Jinjun Li	male	0.97	State Key Laboratory of Oncogenes and Related Genes, Cancer Institute of Shanghai Jiao Tong University School of Medicine, Shanghai, China	China	Asia
Gastroenterology	2000	22.682	Copper-induced apical trafficking of ATP7B in polarized hepatoma cells provides a mechanism for biliary copper excretion	Background & Aims: Mutations in the ATP7B gene, encoding a copper-transporting P-type adenosine triphosphatase, lead to excessive hepatic copper accumulation because of impaired biliary copper excretion in Wilson's disease. In human liver, ATP7B is predominantly localized to the trans-Golgi network, which appears incompatible with a role of ATP7B in biliary copper excretion. The aim of this study…	Han Roelofsen	male	0.73	Groningen University Institute for Drug Exploration (GUIDE), Center for Liver, Digestive and Metabolic Diseases, Departments of Pediatrics		Roel J. Vonk	male	0.99	Groningen University Institute for Drug Exploration (GUIDE), Center for Liver, Digestive and Metabolic Diseases, University Hospital Groningen, Groningen, The Netherlands	The Netherlands	Oceania
Journal of Hepatology	2015	25.083	Hypoxia induced HMGB1 and mitochondrial DNA interactions mediate tumor growth in hepatocellular carcinoma through Toll-like receptor 9	Background & Aims The mechanisms of hypoxia-induced tumor growth remain unclear. Hypoxia induces intracellular translocation and release of a variety of damage associated molecular patterns (DAMPs) such as nuclear HMGB1 and mitochondrial DNA (mtDNA). In inflammation, Toll-like receptor (TLR)-9 activation by DNA-containing immune complexes has been shown to be mediated by HMGB1. We thus hypothesiz…	Yao Liu	male	0.8	Department of Surgery, University of Pittsburgh Cancer Institute, Pittsburgh, PA, United States	US	Allan Tsung	male	0.99	Department of Surgery, University of Pittsburgh Cancer Institute, Pittsburgh, PA, United States	USA	north America
Journal of Hepatology	2000	25.083	Predictive value of gross classification of hepatocellular carcinoma on recurrence and survival after hepatectomy	Background/Aim: A new gross classification of hepatocellular carcinoma in which Eggel's nodular type is subclassified into type 1 (single nodular type), type 2 (single nodular type with extranodular growth), and type 3 (contiguous multinodular type) has been widely used in Japan. The aim of the study was to determine whether this classification is correlated with patient outcome. Methods: Sixty-f…	Ai Min Hui	male	0.84	Hepato-Biliary-Pancreatic Surgery Division, Department of SurgeryTokyo, Japan	Japan	Masatoshi Makuuchi	male	1	Hepato-Biliary-Pancreatic Surgery Division, Department of SurgeryTokyo, Japan	Japan	Asia
JOURNAL OF GASTROENTEROLOGY	2010	7.527	Significant association of different preS mutations with hepatitis B-related cirrhosis or hepatocellular carcinoma	Background The associations of nucleotide substitution mutations in the preS region of hepatitis B virus (HBV) with hepatocellular carcinoma (HCC) and cirrhosis remain unknown. We aimed to determine the associations of preS mutations with HCC or cirrhosis. Methods HBV from 603 asymptomatic hepatitis B surface antigen carriers (ASCs), 219 chronic hepatitis B (CHB) patients, 119 cirrhosis patients,…	Jianhua Yin	male	0.84	Department of Epidemiology, Second Military Medical University, 800 Xiang-yin Rd., Shanghai, 200433, China	China	Guangwen Cao	male	1	Department of Epidemiology, Second Military Medical University, 800 Xiang-yin Rd., Shanghai, 200433, China	China	Asia
Liver international	2005	6.115	Upregulation of Glypican-3 expression in hepatocellular carcinoma but downregulation in cholangiocarcinoma indicates its differential diagnosis value in primary liver cancers	Background/aim: Expression alteration of Glypican-3 (GPC3) is associated with several malignancies and has been identified as an overexpressed gene in hepatocellular carcinoma (HCC). In this study GPC3 expression in intrahepatic chanlangiocarcinoma (ICC), gallbladder cancer and HCC was quantitatively detected. Methods: Real-time quantitative reverse transcription polymerase chain reaction was use…	Xiao-Bo Man	male	0.84	International Co-operation Laboratory on Signal Transduction, Eastern Hepatobiliary Surgery Institue, The Second Military Medical University, Shanghai 200-438, China	China	Hong-Yang Wang	female	1	International Co-operation Laboratory on Signal Transduction, Eastern Hepatobiliary Surgery Institue, The Second Military Medical University, Shanghai 200-438, China	China	Asia
Journal of Hepatology	2015	25.083	Sorafenib therapy for hepatocellular carcinoma with extrahepatic spread: Treatment outcome and prognostic factors	Background & Aims Sorafenib is recommended as the treatment of choice for hepatocellular carcinoma (HCC) with extrahepatic spread (EHS). However, early discontinuation of sorafenib treatment is not uncommon because of adverse events, deterioration of liver function and/or performance. This study aimed to investigate the treatment outcome and prognostic factors of sorafenib treatment in HCC patien…	Won Sohn	male	0.85	Department of Medicine, Samsung Medical Center, Sungkyunkwan University School of Medicine, Seoul, Republic of Korea	Korea	Byung Chul Yoo	male	0.99	Department of Medicine, Samsung Medical Center, Sungkyunkwan University School of Medicine, Seoul, Republic of Korea	Korea	Asia
HEPATOLOGY	2020	17.425	Cure With Interferon-Free Direct-Acting Antiviral Is Associated With Increased Survival in Patients With Hepatitis C Virus-Related Hepatocellular Carcinoma From Both East and West	Background and Aims Survival data among patients with hepatitis C virus (HCV)-related hepatocellular carcinoma (HCC) after achieving sustained virologic response (SVR) with interferon-free direct-acting antivirals (DAAs) in both Asian and western countries are limited. Survival rates were compared between patients with HCV-related HCC who were untreated for HCV and those who achieved SVR. Approac…	Hansen Dang	male	0.86	Division of Gastroenterology and Hepatology, Department of Medicine, Stanford University Medical Center, Palo Alto, CA University of California, Davis, Davis, CA These authors contributed equally to this work.		Mindie H. Nguyen	female	0.9	Division of Gastroenterology and Hepatology, Department of Medicine, Stanford University Medical Center, Palo Alto, CA Address Correspondence and Reprint Requests: Mindie H. Nguyen Division of GI, Hepatology, & Liver Transplant, Stanford University Medical Center 780 Welch Rd., CJ250K Palo Alto, CA, 94304	USA	north America
gut	2020	23.059	Original research: CDK12 inhibition mediates DNA damage and is synergistic with sorafenib treatment in hepatocellular carcinoma	Objectives Hepatocellular carcinoma (HCC) is one of the most frequent malignancies and a major leading cause of cancer-related deaths worldwide. Several therapeutic options like sorafenib and regorafenib provide only modest survival benefit to patients with HCC. This study aims to identify novel druggable candidate genes for patients with HCC. Design A non-biased CRISPR (clustered regularly inter…	Cun Wang	male	0.86	Division of Molecular Carcinogenesis, Oncode Institute, The Netherlands Cancer Institute, Amsterdam, The Netherlands State Key Laboratory of Oncogenes and Related Genes, Shanghai Cancer Institute, Renji Hospital, Shanghai Jiao Tong University School of Medicine, Shanghai, China	The Netherlands	René Bernards	male	0.91	1. Division of Molecular Carcinogenesis, Oncode Institute, The Netherlands Cancer Institute, Amsterdam, The Netherlands	The Netherlands	Oceania
Liver international	2015	6.115	Mannose-mediated inhibitory effects of PA-MSHA on invasion and metastasis of hepatocellular carcinoma via EGFR/Akt/IκBβ/NF-κB pathway	Background & Aims Elevation of high-mannose glycans is a common feature of malignant cells and has been suggested to be the basis for alternative cancer therapy for several years. Here we want to investigate the antitumour effect of pseudomonas aeruginosa-mannosesensitive haemagglutinin (PA-MSHA), a genetically engineered heat-inactivated PA strain with mannose-sensitive binding activity, on hepa…	Tao Li	male	0.86	Department of general surgery, Qilu Hospital, Shandong University, Jinan, 250012 China	China	San-Yuan Hu	male	1	Department of general surgery, Qilu Hospital, Shandong University, Jinan, 250012 China	China	Asia
Liver international	2000	6.115	Protein expression of MDM2 and its clinicopathological relationships in human hepatocellular carcinoma	Background/Aims: The transcription of mdm2 gene is activated by p53 and this limits the growth-suppressing activity of p53 by direct binding. It has been reported that MDM2 protein is overexpressed in several types of cancers. However, there have been no immunohistochemical studies on MDM2 in human hepatocellular carcinoma (HCC). Methods: We immunohistochemically examined the expression of MDM2 a…	Kanenori Endo	male	0.89	Second Department of Pathology, Tottori University, Faculty of Medicine, 86 Nishi-cho, Yonago 683-8503, Tottori, Japan	Japan	Tadashi Terada	male	1	Second Department of Pathology, Tottori University, Faculty of Medicine, 86 Nishi-cho, Yonago 683-8503, Tottori, Japan	Japan	Asia
Journal of Hepatology	2015	25.083	Increased autophagy sustains the survival and pro-tumourigenic effects of neutrophils in human hepatocellular carcinoma	Background & Aims Neutrophils are common cells of the inflammatory infiltrate and are predominantly enriched in many cancers. We recently found that neutrophils are accumulated in human hepatocellular carcinoma (HCC), where they promote disease progression by releasing matrix metalloproteinase-9 (MMP9). The underlying mechanisms, however, that allow tumour microenvironments to educate neutrophils…	Xue-Feng Li	male	1	Key Laboratory of Gene Engineering of the Ministry of Education, State Key Laboratory of Biocontrol, School of Life Sciences, Sun Yat-sen University, Guangzhou, PR China	China	Limin Zheng	female	0.5	Key Laboratory of Gene Engineering of the Ministry of Education, State Key Laboratory of Biocontrol, School of Life Sciences, Sun Yat-sen University, Guangzhou, PR China。State Key Laboratory of Oncology in Southern China, Cancer Center, Sun Yat-sen University, Guangzhou, PR China	China	Asia
Journal of Hepatology	2005	25.083	Cloning and characterization of hepaCAM, a novel Ig-like cell adhesion molecule suppressed in human hepatocellular carcinoma	Background/Aims Previously, we reported on gene HEPN1 that was silenced in hepatocellular carcinoma (HCC) and its capability of arresting cell growth. In this study, we identified another novel gene hepaCAM from the liver, which contains the full-length HEPN1 on its antisense strand in the 3′-noncoding region, and assessed its expression, characteristics and functions in HCC. Methods Full-length …	MeiChung Moh	female	0.94	Laboratory of Hepato-Oncogenetics, Department of Physiology, Faculty of Medicine, National University of Singapore, 2 Medical Drive, Singapore	Singapore	Shali Shen	female	0.64	Laboratory of Hepato-Oncogenetics, Department of Physiology, Faculty of Medicine, National University of Singapore, 2 Medical Drive, Singapore 117597	Singapore	Asia
HEPATOLOGY	2015	17.425	Sox12, a direct target of FoxQ1, promotes hepatocellular carcinoma metastasis through up-regulating Twist1 and FGFBP1	Metastasis is the main reason for high recurrence and poor survival of hepatocellular carcinoma (HCC) after curative resection. However, the molecular mechanism underlying HCC metastasis remains unclear. Here, we report on a novel function of SRY (sex determining region Y)-box 12 (Sox12), a member of the SYR-related high mobility group box family proteins, in promoting HCC metastasis. Overexpress…	Wenjie Huang	female	1	State Key Laboratory of Cancer Biology and Xijing Hospital of Digestive Diseases, Fourth Military Medical University, Xi'an, People's Republic of China Department of Gastroenterology, Tongji Hospital of Tongji Medical College, Huazhong University of Science and Technology, Wuhan, People's Republic of China		Limin Xia	female	0.5	State Key Laboratory of Cancer Biology and Xijing Hospital of Digestive Diseases, Fourth Military Medical University, Xi'an, People's Republic of China Department of Gastroenterology, Tongji Hospital of Tongji Medical College, Huazhong University of Science and Technology, Wuhan, People's Republic of China	China	Asia
HEPATOLOGY	2020	17.425	Major Vault Protein Promotes Hepatocellular Carcinoma Through Targeting Interferon Regulatory Factor 2 and Decreasing p53 Activity	Background and Aims Major vault protein (MVP) is up-regulated during infections with hepatitis B virus (HBV) and hepatitis C virus (HCV). Here, we found that MVP deficiency inhibited hepatocellular carcinoma (HCC) development induced by diethylnitrosamine, hepatitis B X protein, and HCV core. Approach and Results Forced MVP expression was sufficient to induce HCC in mice. Mechanistic studies demo…	Haisheng Yu	male	1	State Key Laboratory of Virology, Modern Virology Research Center, College of Life Sciences, Wuhan University, Wuhan, China		Shi Liu	female	0.53	State Key Laboratory of Virology, Modern Virology Research Center, College of Life Sciences, Wuhan University, Wuhan, China	China	Asia
Liver international	2000	6.115	Expression of cyclin D1, cyclin E, cdk4 and loss of heterozygosity of 8p, 13q, 17p in hepatocellular carcinoma: comparison study of childhood and adult hepatocellular carcinoma	Aims/Background: In hepatitis B virus-related hepatocellular carcinoma(HCC), at least 20–40 years of continuous necro-inflammation is necessary for the hepato-carcinogenesis to occur. However, HCC in childhood shows an unusually short latent period and rapid progression. In our previous report, mutation of c-met was found only in childhood HCC, but not in adult HCC. In order to determine the spec…	Hanseong Kim	male	1	Department of Pathology, Seoul National University College of Medicine, 28 Yongon-dong, Chongro-gu, Seoul 110-799, Korea	Korea	Ja-June Jang	female	0.76	Department of Pathology, Seoul National University College of Medicine, 28 Yongon-dong, Chongro-gu, Seoul 110-799, Korea	Korea	Asia
Liver international	2010	6.115	Increased PD-1 and decreased CD28 expression in chronic hepatitis B patients with advanced hepatocellular carcinoma	Background/aims: Hepatitis B infection is a well-known cause of hepatocellular carcinoma (HCC). This study aims to investigate the role that the co-stimulatory molecule CD28 and co-inhibitory molecule programmed death-1 (PD-1) play in compromising the function of tumour-infiltrating lymphocytes (TIL) in hepatitis B virus (HBV)-related HCC. Methods: A total of 45 patients with HBV-related HCC were…	Ping Ning Hsu	male	1	Graduate Institute of Immunology, College of Medicine, National Taiwan University, Taipei, Taiwan	China	Yi-Ying Wu	female	0.87	Department of Medical Laboratory Science and Biotechnology, China Medical University and Hospital, Taichung, Taiwan	China	Asia
HEPATOLOGY	2020	17.425	PTPRε Acts as a Metastatic Promoter in Hepatocellular Carcinoma by Facilitating Recruitment of SMAD3 to TGF-β Receptor 1	Background and Aims Transforming growth factor beta (TGF-β) suppresses early stages of tumorigenesis, but contributes to the migration and metastasis of cancer cells. However, the role of TGF-β signaling in invasive prometastatic hepatocellular carcinoma (HCC) is poorly understood. In this study, we investigated the roles of canonical TGF-β/mothers against decapentaplegic homolog 3 (SMAD3) signal…	Zhibin Liao	male	0.97	Hepatic Surgery Center, Tongji Hospital, Tongji Medical College, Huazhong University of Science and Technology, Wuhan, China Clinical Medical Research Center of Hepatic Surgery at Hubei Province, Wuhan, China		Xiaoping Chen	male	0.53	Hepatic Surgery Center, Tongji Hospital, Tongji Medical College, Huazhong University of Science and Technology, Wuhan, China Clinical Medical Research Center of Hepatic Surgery at Hubei Province, Wuhan, China Key Laboratory of Organ Transplantation, Ministry of Education, Wuhan, China Key Laboratory of Organ Transplantation, National Health Commission, Wuhan, China Key Laboratory of Organ Transpl…	China	Asia
Alimentary Pharmacology ＆ Therapeutics	2015	8.171	Increased risk of hepatocellular carcinoma in chronic hepatitis B patients with new onset diabetes: a nationwide cohort study	Background Diabetes increases the risk of hepatocellular carcinoma (HCC), however, the time-relationship between hepatitis B virus and diabetes for the development of HCC remains unclear. Aim To explore the risk of HCC in chronic hepatitis B patients with newly diagnosed diabetes. Methods We conducted a nationwide cohort study by using Taiwanese National Health Insurance Research Database, which …	Fu, Szu Chieh	male	1	Liver Center, Cathay General Hospital Medical Center, Taipei, Taiwan	China	Sieng Sing Yang	male	0.55	Liver Center, Cathay General Hospital Medical Center, Taipei, Taiwan	China	Asia
Journal of Hepatology	2015	25.083	A cell culture system for distinguishing hepatitis C viruses with and without liver cancer-related mutations in the viral core gene	Background & Aims Although patients infected by genotype 1b hepatitis C virus (HCV) with Q70 and/or M91 core gene mutations have an almost five-fold increased risk of developing hepatocellular carcinoma (HCC) and increased insulin resistance, the absence of a suitable experimental system has precluded direct experimentation on the effects of these mutations on cellular gene expression. Methods Hu…	Ahmed El-Shamy	male	0.98	Division of Liver Diseases, Department of Medicine, Icahn School of Medicine at Mount Sinai, New York, NY, USA	USA	Andrea D.Branch	male	0.62	Division of Liver Diseases, Department of Medicine, Icahn School of Medicine at Mount Sinai, New York, NY, USA	USA	north America
Liver international	2015	6.115	Forns index predicts recurrence and death in patients with hepatitis B-related hepatocellular carcinoma after curative resection	Background & Aims Advanced liver fibrosis is associated with recurrence after curative resection of hepatocellular carcinoma (HCC). This study aimed to investigate whether noninvasive fibrosis indices could predict intrahepatic recurrence and death after curative resection of HCC. Methods Patients who underwent curative resection for hepatitis B virus (HBV)-related HCC between 2006 and 2010 at a …	Won-Mook Choi	male	1	Department of Internal Medicine and Liver Research Institute, Seoul National University College of Medicine, Seoul, Korea	Korea	Hyo-Suk Lee	male	0.57	Department of Internal Medicine and Liver Research Institute, Seoul National University College of Medicine, Seoul, Korea	Korea	Asia
Journal of Hepatology	2015	25.083	Alternatively activated (M2) macrophages promote tumour growth and invasiveness in hepatocellular carcinoma	Background & Aims The roles of alternatively activated (M2) macrophages on pro-tumour phenotypes have been well documented in many cancers except hepatocellular carcinoma (HCC). Considering their close relationship with chronic tissue injuries as well as enhanced tumour invasiveness and growth, we aimed to investigate the direct effects of M2 macrophages on HCC. Methods M2 macrophages in 95 HCC c…	Oscar W.H.Yeung	male	0.99	Department of Surgery, LKS Faculty of Medicine, The University of Hong Kong, Hong Kong, China	China	Kwan Man	male	0.5	Department of Surgery, LKS Faculty of Medicine, The University of Hong Kong, Hong Kong, China	China	Asia
gut	2010	23.059	Paper: Prognostic value of interleukin 2 and interleukin 15 in peritumoral hepatic tissues for patients with hepatitis B-related hepatocellular carcinoma after curative resection	Background and aims Th1/Th2-like cytokine mRNA levels in non-cancerous hepatic tissues from patients with hepatocellular carcinoma (HCC) are associated with metastases and recurrence. This study evaluated the prognostic values of intratumoral and peritumoral Th1/Th2 cytokine protein levels in patients with HCC after curative resection. Methods Two independent cohorts (A and B) of 453 patients wit…	Haijun Zhou	male	0.91	Liver Cancer Institute and Zhongshan Hospital, Institutes of Biomedical Science, Fudan University, Shanghai, China Key Laboratory of Carcinogenesis and Cancer Invasion, Ministry of Education, China	China	Lunxiu Qin	male	0.68	Liver Cancer Institute and Zhongshan Hospital, Institutes of Biomedical Science, Fudan University, Shanghai, China Key Laboratory of Carcinogenesis and Cancer Invasion, Ministry of Education, China	China	Asia
Journal of Hepatology	2010	25.083	Risk assessment for the development of hepatocellular carcinoma: According to on-treatment viral response during long-term lamivudine therapy in hepatitis B virus-related liver disease	Background & Aims To assess the risk for the development of hepatocellular carcinoma (HCC) according to the underlying liver status and on-treatment viral response during long-term lamivudine therapy in patients with hepatitis B virus-related liver disease. Patients and methods Between March 1997 and February 2005, a total of 872 patients were treated with lamivudine for more than one year. Betwe…	Jong Ryul Eun	male	0.94	Division of Hepatology, Department of Internal Medicine, Yeungnam University College of Medicine, Daegu, Republic of Korea	Republic of Korea	Kyeung Soo Lee	male	0.69	Department of Preventive Medicine, Yeungnam University College of Medicien, Daegu, Republic of Korea	Korea	Asia
Journal of Hepatology	2010	25.083	Null genotypes of GSTM1 and GSTT1 contribute to hepatocellular carcinoma risk: Evidence from an updated meta-analysis	Background & Aims Studies investigating the associations between glutathione S-transferase (GST) genetic polymorphisms and hepatocellular carcinoma (HCC) risk have reported controversial results. Thus, a meta-analysis was performed to clarify the effects of GSTM1 and GSTT1 polymorphisms on HCC risk. Methods We identified 132 relevant records through a literature search up to November 22, 2009, an…	Bin Wang	male	0.91	The Third Department of Hepatic Surgery, Eastern Hepatobiliary Surgery Hospital, Shanghai 200438, China	China	Weiping Zhou	male	0.71	The Third Department of Hepatic Surgery, Eastern Hepatobiliary Surgery Hospital, Shanghai 200438, China	China	Asia
Journal of Hepatology	2020	25.083	Glycolytic activation of monocytes regulates the accumulation and function of neutrophils in human hepatocellular carcinoma	Background & Aims Neutrophils are one of the most abundant components in human hepatocellular carcinoma (HCC) and have been shown to play important roles in regulating disease progression. However, neutrophils are very short-lived cells in circulation, and mechanisms regulating their accumulation and functions in HCC are not yet fully understood. Methods Monocytes were purified from non-tumor or …	Zhi-Peng Peng	male	0.94	MOE Key Laboratory of Gene Function and Regulation, School of Life Sciences, Sun Yat-sen University, Guangzhou, P. R. China	China	Yan Wu	male	0.75	MOE Key Laboratory of Gene Function and Regulation, School of Life Sciences, Sun Yat-sen University, Guangzhou, P. R. China	China	Asia
Journal of Hepatology	2015	25.083	ECT2 regulates the Rho/ERK signalling axis to promote early recurrence in human hepatocellular carcinoma	Background & Aims Early recurrence is the major obstacle for improving the outcome of patients with hepatocellular carcinoma (HCC). Therefore, identifying key molecules contributing to early HCC recurrence can enable the development of novel therapeutic strategies for the clinical management of HCC. Epithelial cell transforming sequence 2 (ECT2) has been implicated in human cancers, but its funct…	Jianxiang Chen	male	0.9	Laboratory of Cancer Genomics, Division of Cellular and Molecular Research, Humphrey Oei Institute of Cancer Research, National Cancer Centre, Singapore, Singapore	Singapore	Kam M.Hui	male	0.78	Laboratory of Cancer Genomics, Division of Cellular and Molecular Research, Humphrey Oei Institute of Cancer Research, National Cancer Centre, Singapore, Singapore	Singapore	Asia
Journal of Hepatology	2020	25.083	Non-enhanced magnetic resonance imaging as a surveillance tool for hepatocellular carcinoma: Comparison with ultrasound	Background & Aims Recently revised international guidelines for hepatocellular carcinoma (HCC) suggest that patients with inadequate ultrasonography be assessed by alternative imaging modalities. Non-enhanced MRI has potential as a surveillance tool based on the short scan times required and the absence of contrast agent-associated risks. This study compared the performance of non-enhanced MRI an…	Hyo Jung Park	female	0.93	Department of Radiology and Research Institute of Radiology, Asan Medical Center, University of Ulsan College of Medicine, Seoul, Republic of Korea	Korea	Young-Suk Lim	male	0.83	Department of Gastroenterology, Liver Center, Asan Medical Center, University of Ulsan College of Medicine, Seoul, Republic of Korea	Korea	Asia
gut	2020	23.059	Original research: Comparison of tenofovir and entecavir on the risk of hepatocellular carcinoma and mortality in treatment-naïve patients with chronic hepatitis B in Korea: a large-scale, propensity score analysis	Objective The use of tenofovir (TDF) and entecavir (ETV) in patients with chronic hepatitis B (CHB) has led to a decrease in the incidence of hepatocellular carcinoma (HCC) and liver-related events. However, whether there is a difference between the two agents in the extent of improving such outcomes has not been clarified thus far. Therefore, we aimed to compare TDF and ETV on the risk of HCC an…	Sung Won Lee	male	1	Division of Hepatology, Department of Internal Medicine, The Catholic University of Korea, Seoul, Republic of Korea The Catholic University Liver Research Center, Seoul, Republic of Korea	Korea	Jeong Won Jang	male	0.85	Division of Hepatology, Department of Internal Medicine, The Catholic University of Korea, Seoul, Republic of Korea The Catholic University Liver Research Center, Seoul, Republic of Korea	Korea	Asia
Journal of Hepatology	2010	25.083	AZD6244 enhances the anti-tumor activity of sorafenib in ectopic and orthotopic models of human hepatocellular carcinoma (HCC)	Background & Aims Hepatocellular carcinoma (HCC) is a particularly vascularized solid tumor where the Raf/MEK/ERK pathway is activated; suggesting that inhibition of this pathway may have therapeutic potential. Methods We treated patient-derived HCC xenografts with (i) sorafenib, (ii) AZD6244 (ARRY-142886), and (iii) sorafenib plus AZD6244. Western blotting was employed to determine pharmacodynam…	Hung Huynh	male	0.93	Laboratory of Molecular Endocrinology, Division of Molecular and Cellular Research, Humphrey Oei Institute of Cancer Research, National Cancer Centre, 11 Hospital Drive, Singapore 169610, Singapore	Singapore	Khee Chee Soo	male	0.86	Laboratory of Molecular Endocrinology, Division of Molecular and Cellular Research, Humphrey Oei Institute of Cancer Research, National Cancer Centre, 11 Hospital Drive, Singapore 169610, Singapore	Singapore	Asia
Journal of Hepatology	2000	25.083	Prospective analysis of risk factors for early intrahepatic recurrence of hepatocellular carcinoma following ethanol injection	Background/Aim: Time-dependent intrahepatic recurrence of hepatocellular carcinoma is frequent after different treatment modalities, including percutaneous ethanol injection. We attempted to prospectively analyze the possible risk factors for early intrahepatic recurrence of hepatocellular carcinoma after percutaneous ethanol injection. Methods: Sixty-five patients with 65 solitary hepatocellular…	Khaleque NewazKhan	male	1	Institute for Clinical Research, Nagasaki Chuo National Hospital, WHO Collaborating Center for Reference and Research on Viral Hepatitis, Omura City, Nagasaki, Japan	Japan	Michitami Yano	male	0.9	Institute for Clinical Research, Nagasaki Chuo National Hospital, WHO Collaborating Center for Reference and Research on Viral Hepatitis, Omura City, Nagasaki, Japan	Japan	Asia
HEPATOLOGY	2020	17.425	Circular RNA Sequencing Identifies CircASAP1 as a Key Regulator in Hepatocellular Carcinoma Metastasis	Background and Aims There is growing evidence that single-stranded, circular RNA (circRNA) plays a key role in the development of certain cancers, including hepatocellular carcinoma (HCC). It is less clear, however, what role circRNA plays in HCC metastasis. Approach and Results In this study, through circRNA sequencing, we identified a circRNA: circASAP1 (a circRNA derived from exons 2 and 3 of …	Zhi-Qiang Hu	male	1	Department of Liver Surgery and Transplantation, Liver Cancer Institute, Zhongshan Hospital, Fudan University, Shanghai, China Key Laboratory of Carcinogenesis and Cancer Invasion, Ministry of Education, Fudan University, Shanghai, China Institute of Biomedical Sciences, Fudan University, Shanghai, China		Jian Zhou	male	0.9	Department of Liver Surgery and Transplantation, Liver Cancer Institute, Zhongshan Hospital, Fudan University, Shanghai, China Key Laboratory of Carcinogenesis and Cancer Invasion, Ministry of Education, Fudan University, Shanghai, China Institute of Biomedical Sciences, Fudan University, Shanghai, China Shanghai Key Laboratory of Organ Transplantation, Zhongshan Hospital, Fudan University, Shang…	China	Asia
AMERICAN JOURNAL OF GASTROENTEROLOGY	2020	10.864	Tenofovir Versus Entecavir for Hepatocellular Carcinoma Prevention in an International Consortium of Chronic Hepatitis B	INTRODUCTION: It is unclear whether entecavir (ETV) and tenofovir disoproxil fumarate (TDF) differ in their effectiveness for preventing hepatocellular carcinoma (HCC) in patients with chronic hepatitis B (CHB). METHODS: This retrospective cohort study analyzed an international consortium that encompassed 19 centers from 6 countries or regions composed of previously untreated CHB patients then tr…	Hsu, Yao-Chun MD, MSc, PhD	male	1	Division of Gastroenterology and Hepatology, E-Da Hospital, Kaohsiung, Taiwan; 2Division of Gastroenterology, Fu-Jen Catholic University Hospital, New Taipei, Taiwan; 3School of Medicine, Fu-Jen Catholic University, New Taipei, Taiwan; 4Graduate Institute of Clinical Medical Science, China Medical University, Taichung, Taiwan;	China	Nguyen, Mindie H. MD, MAS, AGAF, FAASLD	female	0.9	Division of Gastroenterology and Hepatology, Stanford University Medical Center, Palo Alto, California, the United States of America;	USA	north America
JOURNAL OF GASTROENTEROLOGY	2000	7.527	Four resections for hepatic metastasis from gastric cancer: histochemical analysis of cell proliferation, apoptosis, and angiogenesis	In a patient with gastric cancer (GC) associated with one synchronous and three metachronous hepatic metastases (HM), who underwent four hepatectomies, we carried out histochemical investigations regarding cell proliferation, apoptosis, and angiogenesis in the GC and HM. Tissue samples were taken from the primary GC and four HM. Ki-67 immunostaining was performed to evaluate cell proliferation an…	Naohiko Koide	male	1	Second Department of Surgery, Shinshu University School of Medicine, 3-1-1 Asahi, Matsumoto 390-8621, Japan, JP	Japan	Jun Amano	male	0.9	Second Department of Surgery, Shinshu University School of Medicine, 3-1-1 Asahi, Matsumoto 390-8621, Japan, JP	Japan	Asia
JOURNAL OF GASTROENTEROLOGY	2000	7.527	Viral serostatus and coexisting inflammatory activity affect metachronous carcinogenesis after hepatectomy for hepatocellular carcinoma. A further report	Little data are available regarding the effects of hepatitis virus serostatus and the severity of coexisting chronic inflammation on intrahepatic recurrence after hepatectomy for hepatocellular carcinoma (HCC). We investigated the extent to which these factors modified the prognosis of hepatectomized patients. A total of 274 patients treated in the period January 1981 to December 1996 were divide…	Naoki Yamanaka	male	0.99	First Department of Surgery, Hyogo College of Medicine, 1-1 Mukogawa-cho, Nishinomiya 663-8501, Japan, JP	Japan	Eizo Okamoto	male	0.91	First Department of Surgery, Hyogo College of Medicine, 1-1 Mukogawa-cho, Nishinomiya 663-8501, Japan, JP	Japan	Asia
JOURNAL OF GASTROENTEROLOGY	2000	7.527	Evolution of and obstacles in surgical treatment for hepatocellular carcinoma over the last 25 years: differences over four treatment eras	This study was designed to clarify what differences the last 25 years have made in surgical results for patients with hepatocellular carcinoma (HCC). We examined results for 716 hepatectomized patients in four treatment eras: first era (1973–1980; n = 58), second era (1981–1985; n = 155), third era (1986–1990; n = 243), and fourth era (1991–1997; n = 260). Patient background, tumor characteristic…	Naoki Yamanaka	male	0.99	First Department of Surgery, Hyogo College of Medicine, 1-1 Mukogawa-cho, Nishinomiya 663-8501, Japan, JP	Japan	Eizo Okamoto	male	0.91	First Department of Surgery, Hyogo College of Medicine, 1-1 Mukogawa-cho, Nishinomiya 663-8501, Japan, JP	Japan	Asia
HEPATOLOGY	2015	17.425	Sorafenib enriches epithelial cell adhesion molecule–positive tumor initiating cells and exacerbates a subtype of hepatocellular carcinoma through TSC2-AKT cascade	Sorafenib is a specific adenosine triphosphate–competitive RAF inhibitor used as a first-line treatment of advanced hepatocellular carcinoma (HCC). However, the responses are variable, reflecting heterogeneity of the disease, while the resistance mechanism remains poorly understood. Here, we report that sorafenib treatment can exacerbate disease progression in both patient-derived xenografts and …	Dong-Xian Guan	male	0.92	Laboratory of Molecular Oncology, Institute for Nutritional Science, Shanghai Institutes for Biological Sciences, Chinese Academy of Sciences, Shanghai, China		Dong Xie	male	0.92	Laboratory of Molecular Oncology, Institute for Nutritional Science, Shanghai Institutes for Biological Sciences, Chinese Academy of Sciences, Shanghai, China	China	Asia
HEPATOLOGY	2015	17.425	Chemokine (C-X-C motif) receptor 3–positive B cells link interleukin-17 inflammation to protumorigenic macrophage polarization in human hepatocellular carcinoma	B cells consistently represent abundant cellular components in tumors; however, direct evidence supporting a role for B cells in the immunopathogenesis of human cancers is lacking, as is specific knowledge of their trafficking mechanisms. Here, we demonstrate that chemokine (C-X-C motif) receptor 3–positive (CXCR3+) B cells constitute approximately 45% of B-cell infiltrate in human hepatocellular…	Rui-Xian Liu	male	0.98	Key Laboratory of Gene Engineering of the Ministry of Education, State Key Laboratory of Biocontrol, School of Life Sciences, Sun Yat-sen University, Guangzhou, China State Key Laboratory of Oncology in Southern China, Collaborative Innovation Center for Cancer Medicine, Sun Yat-sen University Cancer Center, Guangzhou, China		Dong-Ming Kuang	male	0.92	Key Laboratory of Gene Engineering of the Ministry of Education, State Key Laboratory of Biocontrol, School of Life Sciences, Sun Yat-sen University, Guangzhou, China State Key Laboratory of Oncology in Southern China, Collaborative Innovation Center for Cancer Medicine, Sun Yat-sen University Cancer Center, Guangzhou, China	China	Asia
HEPATOLOGY	2010	17.425	Liver cancer: EphrinA2 promotes tumorigenicity through Rac1/Akt/NF-κB signaling pathway	Eph/Ephrin family, one of the largest receptor tyrosine kinase families, has been extensively studied in morphogenesis and neural development. Recently, growing attention has been paid to its role in the initiation and progression of various cancers. However, the role of Eph/Ephrins in hepatocellular carcinoma (HCC) has been rarely investigated. In this study, we found that the expression of Ephr…	Yu-Xiong Feng	male	1	Laboratory of Molecular Oncology, Institute for Nutritional Sciences, Shanghai Institutes for Biological Sciences, Chinese Academy of Sciences, Shanghai, China Graduate School of Chinese Academy of Sciences, Shanghai, China These authors contributed equally to this study.		Dong Xie	male	0.92	Laboratory of Molecular Oncology, Institute for Nutritional Sciences, Shanghai Institutes for Biological Sciences, Chinese Academy of Sciences, Shanghai, China Key laboratory of Nutrition and Metabolism, Chinese Academy of Sciences, Shanghai, China fax: (86)-21-54920291 Laboratory of Molecular Oncology, Institute for Nutritional Sciences, Shanghai Institutes for Biological Sciences, Chinese Acade…	China	Asia
Liver international	2020	6.115	Comparison of the prognostic value of inflammation-based scores in early recurrent hepatocellular carcinoma after hepatectomy	Background & Aims Inflammation-based prognostic scores, such as the Glasgow Prognostic Score (GPS), modified Glasgow Prognostic Score (mGPS), Prognostic Index (PI), Prognostic Nutritional Index (PNI), neutrophil to lymphocyte ratio (NLR), platelet to lymphocyte ratio (PLR), lymphocyte to monocyte ratio (LMR) and systemic immune-inflammation index (SII), are correlated with the survival of hepatoc…	Chenwei Wang	male	1	Department of Hepatobiliary Oncology, Sun Yat-Sen University Cancer Center, Guangzhou, China	China	Yunfei Yuan	male	0.92	Department of Hepatobiliary Oncology, Sun Yat-Sen University Cancer Center, Guangzhou, China	China	Asia
Liver transplantation	2005	6.074	Liver transplantation for adult patients with hepatocellular carcinoma in Korea: Comparison between cadaveric donor and living donor liver transplantations	Shin Hwang		male	1	Division of Hepatobiliary Surgery and Liver Transplantation, Department of Surgery, Asan Medical Center, University of Ulsan College of Medicine, Seoul, Korea	Korea	Dong-Goo Kim	male	0.92	Department of Surgery, Gangnam St. Mary's Hospital, Catholic University of Korea, College of Medicine, Seoul, Korea	Korea	Asia
HEPATOLOGY	2020	17.425	The Mutational Features of Aristolochic Acid–Induced Mouse and Human Liver Cancers	Background and Aims Aristolochic acid (AA) exposure has been statistically associated with human liver cancers. However, direct evidence of AA exposure–induced liver cancer is absent. This study aims to establish a direct causal relationship between AA exposure and liver cancers based on a mouse model and then explores the AA-mediated genomic alterations that could be implicated in human cancers …	Zhao-Ning Lu	male	0.99	Key Laboratory of Systems Biomedicine (Ministry of Education), Shanghai Center for Systems Biomedicine, Shanghai Jiao Tong University, Shanghai, China These authors contributed equally to this work.		Ze-Guang Han	male	0.93	Key Laboratory of Systems Biomedicine (Ministry of Education), Shanghai Center for Systems Biomedicine, Shanghai Jiao Tong University, Shanghai, China Address Correspondence and Reprint Requests to: Ze-Guang Han, M.D., Ph.D. Key Laboratory of Systems Biomedicine (Ministry of Education) Shanghai Center for Systems Biomedicine, Shanghai Jiao Tong University 800 Dongchuan Road Shanghai 200240, China	China	Asia
HEPATOLOGY	2010	17.425	Carbonyl reductase 1 as a novel target of (−)-epigallocatechin gallate against hepatocellular carcinoma	Human carbonyl reductase 1 (CBR1) converts the antitumor drug and anthracycline daunorubicin (DNR) into the alcohol metabolite daunorubicinol (DNROL) with significantly reduced antitumor activity and cardiotoxicity, and this limits the clinical use of DNR. Inhibition of CBR1 can thus increase the efficacy and decrease the toxicity of DNR. Here we report that (−)-epigallocatechin gallate (EGCG) fr…	Weixue Huang	male	1	State Key Laboratory of Genetic Engineering, Institute of Genetics, School of Life Sciences These authors contributed equally to this work.		Long Yu	male	0.93	State Key Laboratory of Genetic Engineering, Institute of Genetics, School of Life Sciences Institutes of Biomedical Sciences, Fudan University, Shanghai, People's Republic of China fax: 86-21-65643404. State Key Laboratory of Genetic Engineering, Institute of Genetics, School of Life Sciences, Fudan University, 220 Handan Road, Shanghai 200433, People's Republic of China===	China	Asia
Liver international	2005	6.115	Local radiotherapy as a complement to incomplete transcatheter arterial chemoembolization in locally advanced hepatocellular carcinoma	Purpose: In order to determine the effect of additional radiotherapy (RT) after an incomplete transcatheter arterial chemoembolization (TACE) in an unresectable hepatocellular carcinoma (HCC), the treatment results of patients receiving TACE plus RT were analyzed and compared with those treated with TACE alone. Materials and methods: One hundred and five patients with an unresectable HCC were tre…	Su Jung Shim	female	0.93	Department of Radiation Oncology, Yonsei Cancer Center, Yonsei University College of Medicine, Seoul, Korea	Korea	Jong Tae Lee	male	0.94	Radiology, Brain Korea 21 Project for Medical Science, Yonsei University College of Medicine, Seoul, Korea	Korea	Asia
gut	2005	23.059	Association of Helicobacter species with hepatitis C cirrhosis with or without hepatocellular carcinoma	Background and aims: Recent studies have suggested that bacterial coinfection with Helicobacter species in patients already infected with hepatitis C virus (HCV) could be involved in the development of cirrhosis and hepatocellular carcinoma (HCC). A retrospective cross sectional study was performed in order to explore the association between Helicobacter species and HCV associated liver diseases.…	Márcia Maria Negreiros Pinto Rocha	female	0.98	1. Laboratoire de Bactériologie EA3667 IFR 66, Université Victor Segalen Bordeaux 2, Bordeaux, France	France	Françis Mégraud	male	0.94	1. Laboratoire de Bactériologie EA3667 IFR 66, Université Victor Segalen Bordeaux 2, Bordeaux, France	France	Europe
HEPATOLOGY	2015	17.425	Delayed hepatocellular carcinoma model for end-stage liver disease exception score improves disparity in access to liver transplant in the United States	The current system granting liver transplant candidates with hepatocellular carcinoma (HCC) additional Model for End-Stage Liver Disease (MELD) points is controversial due to geographic disparity and uncertainty regarding optimal prioritization of candidates. The current national policy assigns a MELD exception score of 22 immediately upon listing of eligible patients with HCC. The aim of this st…	Julie K. Heimbach	female	0.98	Department of Surgery, Mayo Clinic, Rochester, MN		W. Ray Kim	male	0.94	Scientific Registry of Transplant Recipients, Minneapolis Medical Research Foundation, Minneapolis, MN Division of Gastroenterology and Hepatology, Stanford University, Stanford, CA	USA	north America
HEPATOLOGY	2020	17.425	National Experience on Down-Staging of Hepatocellular Carcinoma Before Liver Transplant: Influence of Tumor Burden, Alpha-Fetoprotein, and Wait Time	Background and Aims United Network for Organ Sharing (UNOS) recently implemented a national policy granting priority listing for liver transplantation (LT) in patients who achieved down-staging of hepatocellular carcinoma (HCC) to Milan criteria. We aimed to evaluate the national experience on down-staging by comparing two down-staging groups with (1) tumor burden meeting UNOS down-staging (UNOS-…	Neil Mehta	male	0.99	Division of Gastroenterology, Department of Medicine, University of California, San Francisco, San Francisco, CA Address Correspondence and Reprint Requests to: Neil Mehta, M.D. Division of Gastroenterology, Department of Medicine, University of California, San Francisco 513 Parnassus Avenue, Room S-357 San Francisco, CA, 94143-0538		Francis Y. Yao	male	0.94	Division of Gastroenterology, Department of Medicine, University of California, San Francisco, San Francisco, CA Division of Transplant Surgery, Department of Surgery, University of California, San Francisco, San Francisco, CA	USA	north America
HEPATOLOGY	2015	17.425	RBMY, a novel inhibitor of glycogen synthase kinase 3β, increases tumor stemness and predicts poor prognosis of hepatocellular carcinoma	Male predominance of hepatocellular carcinoma (HCC) occurs particularly among young children aged 6-9 years, indicative of a possible role of the Y chromosome–encoded oncogene in addition to an androgenic effect. The discovery of oncogenic activation of RBMY (RNA-binding motif on Y chromosome), which is absent in normal hepatocytes but present in male HCC tissues, sheds light on this issue. Herei…	Huey-Huey Chua	female	1	Department of Pediatrics		Mei-Hwei Chang	female	0.94	Graduate Institute of Clinical Medicine, College of Medicine, National Taiwan University, Taipei, Taiwan Hepatitis Research Center, National Taiwan University Hospital and College of Medicine, National Taiwan University, Taipei, Taiwan	China	Asia
HEPATOLOGY	2010	17.425	A novel GSK-3 beta–C/EBP alpha–miR-122–insulin-like growth factor 1 receptor regulatory circuitry in human hepatocellular carcinoma	miR-122 is a highly abundant, hepatocyte-specific microRNA. The biomedical significance and regulatory mechanisms of miR-122 remain obscure. We explored the role of miR-122 in tumorigenesis in the context of gene regulatory network. The miR-122 promoter and its transactivator were identified by way of luciferase reporter system, electrophoretic mobility shift, and chromatin immunoprecipitation as…	Chunxian Zeng	female	1	Key Laboratory of Gene Engineering of the Ministry of Education, State Key Laboratory of Biocontrol, School of Life Sciences, Sun Yat-sen University, Guangzhou, People's Republic of China		Shi-Mei Zhuang	female	0.94	Key Laboratory of Gene Engineering of the Ministry of Education, State Key Laboratory of Biocontrol, School of Life Sciences, Sun Yat-sen University, Guangzhou, People's Republic of China fax: (86)-20-84112169 School of Life Sciences, Sun Yat-sen University, Xin Gang Xi Road #135, Guangzhou 510275, P. R. China===	China	Asia
HEPATOLOGY	2020	17.425	Long Noncoding RNA p53-Stabilizing and Activating RNA Promotes p53 Signaling by Inhibiting Heterogeneous Nuclear Ribonucleoprotein K deSUMOylation and Suppresses Hepatocellular Carcinoma	To identify hepatocellular carcinoma (HCC)-implicated long noncoding RNAs (lncRNAs), we performed an integrative omics analysis by integrating mRNA and lncRNA expression profiles in HCC tissues. We identified a collection of candidate HCC-implicated lncRNAs. Among them, we demonstrated that an lncRNA, which is named as p53-stabilizing and activating RNA (PSTAR), inhibits HCC cell proliferation an…	Geng Qin	male	1	State Key Laboratory of Proteomics, Beijing Proteome Research Center, Beijing Institute of Radiation Medicine, Beijing, China These authors contributed equally to this work.		Gangqiao Zhou	male	0.94	State Key Laboratory of Proteomics, Beijing Proteome Research Center, Beijing Institute of Radiation Medicine, Beijing, China Collaborative Innovation Center for Personalized Cancer Medicine, Center for Global Health, School of Public Health, Nanjing Medical University, Nanjing City, China Address Correspondence and Reprint Requests to: Gangqiao Zhou, Ph.D. State Key Laboratory of Proteomics, Bei…	China	Asia
Journal of Hepatology	2010	25.083	In vivo silencing of Reptin blocks the progression of human hepatocellular carcinoma in xenografts and is associated with replicative senescence	Background & Aims We previously showed that Reptin is overexpressed in hepatocellular carcinoma (HCC), and that in vitro depletion of Reptin with siRNAs led to HCC cell growth arrest and apoptosis. Here, we asked whether in vivo targeting of Reptin in established tumours had a therapeutic effect. Methods We used lentiviral vectors to construct HuH7 and Hep3B cell lines with doxycycline (Dox)-depe…	Ludovic Ménard	male	0.99	INSERM U889; Université de Bordeaux, F-33076 Bordeaux, France. Université de Bordeaux, Institut Fédératif de Recherches 66, F-33076 Bordeaux, France	France	Jean Rosenbaum	male	0.95	INSERM U889; Université de Bordeaux, F-33076 Bordeaux, France. Université de Bordeaux, Institut Fédératif de Recherches 66, F-33076 Bordeaux, France	France	Europe
gut	2000	23.059	Liver iron excess in patients with hepatocellular carcinoma developed on viral C cirrhosis	BACKGROUND Liver iron deposits are frequent in viral C cirrhotic patients but their role is not well defined. AIMS To investigate the effect of liver iron excess on the prevalence of hepatocellular carcinoma (HCC) in patients with viral C cirrhosis. METHODS Hepatic iron was evaluated retrospectively using a semiquantitative method in liver biopsies of 104 viral C cirrhotic patients, 48 with HCC a…	Christian Chapoutot	male	0.99	Service de Médecine Interne E, Hôpital St Eloi, Montpellier, France,	France	Jean-Frédéric Blanc	male	0.95	Service de Médecine Interne E, Hôpital St Eloi, Montpellier, France,	France	Europe
HEPATOLOGY	2000	17.425	Ethanol potentiates tumor necrosis factor-α cytotoxicity in hepatoma cells and primary rat hepatocytes by promoting induction of the mitochondrial permeability transition	In the present study, tumor necrosis factor-α (TNF-α) cytotoxicity is shown to be potentiated by ethanol exposure in vitroin the human hepatoma cell line, HepG2, and in rat primary hepatocytes. Exposure of HepG2 cells and primary hepatocytes for 48 hours to concentrations of ethanol ranging between 50 and 100 mmol/L significantly increased TNF-α cytotoxicity compared with cells treated with TNF-α…	John G. Pastorino Ph.D.	male	0.99	From the Thomas Jefferson University, Department of Pathology, Anatomy, and Cell Biology, Philadelphia, PA Thomas Jefferson University, Department of Pathology, Anatomy, and Cell Biology, Room 269, Jefferson Alumni Hall, Philadelphia, PA 19107.john. fax: 215-923-2218===		Jan B. Hoek	male	0.95	From the Thomas Jefferson University, Department of Pathology, Anatomy, and Cell Biology, Philadelphia, PA	USA	north America
JOURNAL OF GASTROENTEROLOGY	2000	7.527	Focal therapeutic efficacy of transcatheter arterial infusion of styrene maleic acid neocarzinostatin for hepatocellular carcinoma	We evaluated the focal therapeutic effect of oily carcinostatic agents administered by transcatheter arterial infusion (TAI) as the initial therapy in patients with hepatocellular carcinoma in a randomized controlled clinical trial. Group A (19 patients) received 4 mg of styrene maleic acid neocarzinostatin in 4 ml of Lipiodol, and group B (18 patients) received 100 mg of epirubicin in 4 ml of Li…	Shintaro Abe	male	0.99	Third Department of Internal Medicine, University of Occupational and Environmental Health Japan, School of Medicine, 1-1 Iseigaoka, Yahatanishi-ku, Kitakyushu 807-8555, Japan, JP	Japan	Makoto Otsuki	male	0.95	Third Department of Internal Medicine, University of Occupational and Environmental Health Japan, School of Medicine, 1-1 Iseigaoka, Yahatanishi-ku, Kitakyushu 807-8555, Japan, JP	Japan	Asia
Liver international	2015	6.115	Risk factors for hepatocellular carcinoma in Caucasian patients with non-viral cirrhosis: the importance of prior obesity	Background & Aims In patients with cirrhosis, the risk of hepatocellular carcinoma (HCC) depends upon age, gender and the etiology of liver disease. Few studies are available in Caucasian patients with alcoholic or metabolic cirrhosis without viral hepatitis. Methods Cross-sectional clinical data from 905 HCV- and HBV-negative Caucasian patients with alcoholic or metabolic cirrhosis were prospect…	Isabelle Archambeaud	female	0.99	Institut des Maladies de l'Appareil Digestif, Hôtel-Dieu, Nantes, France	France	Cyrille Féray	male	0.95	Service d'hépatologie, Hôpital Henri Mondor, Créteil, France	France	Europe
Journal of Hepatology	2005	25.083	Global gene repression in hepatocellular carcinoma and fetal liver, and suppression of dudulin-2 mRNA as a possible marker for the cirrhosis-to-tumor transition	Background/Aims Whether the transcriptional reprogramming process induced by hepatocellular carcinoma recapitulates that of the developing liver is at present unclear. Methods With a complete coverage of the liver transcriptome by microarray using adult livers as controls, we searched for similarities and differences in mRNA abundances between hepatocellular carcinoma nodules and fetal livers tak…	Cédric Coulouarn	male	1	Inserm Unité 519 and Institut Fédératif de Recherches Multidisciplinaires sur les Peptides, Faculté de Médecine-Pharmacie, 22 Bvd Gambetta, 76183 Rouen cedex, France	France	Jean-Philippe Salier	male	0.95	Inserm Unité 519 and Institut Fédératif de Recherches Multidisciplinaires sur les Peptides, Faculté de Médecine-Pharmacie, 22 Bvd Gambetta, 76183 Rouen cedex, France	France	Europe
Journal of Hepatology	2000	25.083	Induction of cell proliferation arrest and apoptosis in hepatoma cells through adenoviral-mediated transfer of p53 gene	Background/Aim: Loss of p53 function is common in hepatocellular carcinoma and is associated with an extremely poor prognosis. The aim of the study was to evaluate the biologic effect of adenoviral-mediated gene transfer of wild-type p53 gene in four hepatoma cell lines with different p53 genetic makeup. Methods: Recombinant adenovirus expressing wild-type p53 was used. Recombinant adenoviruses w…	Markus Reiser	male	1	Medizinische Universitätsklinik, Knappschaftskrankenhaus Bochum, Bochum, Germany。Section of Hepatobiliary Diseases, Division of Gastroenterology, Hepatology and Nutrition, Department of Medicine, Florida, USA	USA	Johnson Y.N. Lau	male	0.95	Section of Hepatobiliary Diseases, Division of Gastroenterology, Hepatology and Nutrition, Department of Medicine, Florida, USA。Gene Therapy Center, University of Florida, Gainesville, Florida, USA	USA	north America
Gastroenterology	2010	22.682	Akt Phosphorylation of Deleted in Liver Cancer 1 Abrogates Its Suppression of Liver Cancer Tumorigenesis and Metastasis	Background & Aims Deleted in liver cancer 1 (DLC1), which encodes a Rho GTPase activating protein, is a bona fide tumor suppressor in hepatocellular carcinoma. Underexpression of DLC1 in cancer has been attributed to genomic deletion and epigenetic silencing. However, the regulatory mechanism of the tumor suppressive activity of DLC1 remains elusive. In this study, we elucidated a novel post-tran…	Frankie Chi Fat Ko	male	1	Department of Pathology, Li Ka Shing Faculty of Medicine, The University of Hong Kong, Hong Kong, China		Judy Wai Ping Yam	female	0.95	Department of Pathology, Li Ka Shing Faculty of Medicine, The University of Hong Kong, Hong Kong, China	China	Asia
HEPATOLOGY	2015	17.425	Cost-effectiveness analysis of liver resection versus transplantation for early hepatocellular carcinoma within the Milan criteria	Both liver resection (LR) and cadaveric liver transplantation (CLT) are potentially curative treatments for patients with hepatocellular carcinoma (HCC) within the Milan criteria and with adequate liver function. Adopting either as a first-line therapy carries major cost and resource implications. The objective of this study was to estimate the relative cost-effectiveness of LR against CLT for pa…	Kheng Choon Lim	male	1	Centre for Quantitative Medicine, Duke-NUS Graduate Medical School, Singapore Office of Clinical Sciences, Duke-NUS Graduate Medical School, Singapore		Pierce K.H. Chow	male	0.95	Office of Clinical Sciences, Duke-NUS Graduate Medical School, Singapore Department of HPB and Transplantation Surgery, Singapore General Hospital, Singapore Department of Surgical Oncology, National Cancer Centre, Singapore	Singapore	Asia
HEPATOLOGY	2015	17.425	CXCR4 inhibition in tumor microenvironment facilitates anti-programmed death receptor-1 immunotherapy in sorafenib-treated hepatocellular carcinoma in mice	Sorafenib, a broad tyrosine kinase inhibitor, is the only approved systemic therapy for advanced hepatocellular carcinoma (HCC) but provides limited survival benefits. Recently, immunotherapy has emerged as a promising treatment strategy, but its role remains unclear in HCCs, which are associated with decreased cytotoxic CD8+ T-lymphocyte infiltration in both murine and human tumors. Moreover, in…	Yunching Chen	female	1	E.L. Steele Laboratory for Tumor Biology, Department of Radiation Oncology, Massachusetts General Hospital Cancer Center, Harvard Medical School, Boston, MA Institute of Biomedical Engineering, National Tsing Hua University, Hsinchu, Taiwan		Dan G. Duda	male	0.95	E.L. Steele Laboratory for Tumor Biology, Department of Radiation Oncology, Massachusetts General Hospital Cancer Center, Harvard Medical School, Boston, MA	USA	north America
HEPATOLOGY	2020	17.425	Dual Programmed Death Receptor-1 and Vascular Endothelial Growth Factor Receptor-2 Blockade Promotes Vascular Normalization and Enhances Antitumor Immune Responses in Hepatocellular Carcinoma	Background and Aims Activation of the antitumor immune response using programmed death receptor-1 (PD-1) blockade showed benefit only in a fraction of patients with hepatocellular carcinoma (HCC). Combining PD-1 blockade with antiangiogenesis has shown promise in substantially increasing the fraction of patients with HCC who respond to treatment, but the mechanism of this interaction is unknown. …	Kohei Shigeta	male	1	Edwin. L. Steele Laboratories for Tumor Biology, Department of Radiation Oncology, Massachusetts General Hospital, Boston, MA Department of Surgery, Keio University School of Medicine, Tokyo, Japan These authors contributed equally to this work.		Dan G. Duda	male	0.95	dwin. L. Steele Laboratories for Tumor Biology, Department of Radiation Oncology, Massachusetts General Hospital, Boston, MA Address Correspondence and Reprint Requests to: Dan G. Duda, D.M.D., Ph.D. Massachusetts General Hospital CNY-3.407, 13th Street Charlestown, MA 02129	USA	north America
JOURNAL OF GASTROENTEROLOGY	2010	7.527	Prospective study of hepatocellular carcinoma in nonalcoholic steatohepatitis in comparison with hepatocellular carcinoma caused by chronic hepatitis C	Background This study was performed to clarify the outcomes and recurrence of hepatocellular carcinoma (HCC) in nonalcoholic steatohepatitis (NASH) in comparison with the data for HCC caused by hepatitis C virus (HCV) infection. Methods Data for 34 NASH patients with HCC (NASH-HCC) were analyzed prospectively, and data for 56 age- and sex-matched patients with HCC due to HCV chronic liver disease…	Katsutoshi Tokushige	male	1	Department of Internal Medicine and Gastroenterology, Tokyo Women’s Medical University, 8-1 Kawada-cho, Shinjuku-ku, Tokyo, 162-8666, Japan	Japan	Keiko Shiratori	female	0.95	Department of Internal Medicine and Gastroenterology, Tokyo Women’s Medical University, 8-1 Kawada-cho, Shinjuku-ku, Tokyo, 162-8666, Japan	Japan	Asia
Liver international	2010	6.115	Deleted in liver cancer 1 isoforms are distinctly expressed in human tissues, functionally different and under differential transcriptional regulation in hepatocellular carcinoma	Background: Deleted in liver cancer (DLC) is a family of tumour suppressors that plays a critical role in hepatocellular carcinoma (HCC). Aims: This study aimed to document the expression profiles of the three known DLC1 isoforms (α, β and γ) in normal human tissues and human HCCs and address their functional and regulatory differences. We also aimed to determine the clinicopathological and progn…	Frankie Chi Fat Ko	male	1	Department of Pathology, University Pathology Building, Queen Mary Hospital, Pokfulam, Hong Kong	China	Judy Wai Ping Yam	female	0.95	Department of Pathology, University Pathology Building, Queen Mary Hospital, Pokfulam, Hong Kong	China	Asia
Gastroenterology	2020	22.682	Persistent Polyfunctional Chimeric Antigen Receptor T Cells That Target Glypican 3 Eliminate Orthotopic Hepatocellular Carcinomas in Mice	Background and Aims Glypican 3 (GPC3) is an oncofetal antigen involved in Wnt-dependent cell proliferation that is highly expressed in hepatocellular carcinoma (HCC). We investigated whether the functions of chimeric antigen receptors (CARs) that target GPC3 are affected by their antibody-binding properties. Methods We collected peripheral blood mononuclear cells from healthy donors and patients …	Dan Li,Nan Li	male	0.95	Laboratory of Molecular Biology, Center for Cancer Research, National Cancer Institute, National Institutes of Health, Bethesda, Maryland		Mitchell Ho	male	0.96	Laboratory of Molecular Biology, Center for Cancer Research, National Cancer Institute, National Institutes of Health, Bethesda, Maryland	USA	north America
HEPATOLOGY	2020	17.425	Genetic Variation in HSD17B13 Reduces the Risk of Developing Cirrhosis and Hepatocellular Carcinoma in Alcohol Misusers	Background and Aims Carriage of rs738409:G in patatin-like phospholipase domain containing 3 (PNPLA3) is associated with an increased risk for developing alcohol-related cirrhosis and hepatocellular carcinoma (HCC). Recently, rs72613567:TA in hydroxysteroid 17-beta dehydrogenase 13 (HSD17B13) was shown to be associated with a reduced risk for developing alcohol-related liver disease and to attenu…	Felix Stickel	male	0.98	Department of Gastroenterology and Hepatology, University Hospital of Zürich, Switzerland These authors contributed equally to this work and share premier authorship. Address Correspondence and Reprint Requests to: Felix Stickel, M.D. Department of Gastroenterology and Hepatology, University Hospital Zürich Rämistrasse 100, CH-8091 Zürich, Switzerland		Marsha Y. Morgan	female	0.96	UCL Institute for Liver & Digestive Health, Division of Medicine, Royal Free Campus, University College London, UK These authors contributed equally to this work and share senior authorship.	UK	Europe
Journal of Hepatology	2015	25.083	Surveillance for hepatocellular carcinoma is associated with increased survival: Results from a large cohort in the Netherlands	Background & Aims Effectiveness of surveillance for hepatocellular carcinoma is controversial. We here explore its effects in “real life” clinical practice. Methods Patients with hepatocellular carcinoma diagnosed in the period 2005–2012 in five Dutch academic centers were evaluated. Surveillance was defined as ⩾2 screening tests during three preceding years and at least one radiologic imaging te…	Suzannevan Meer	female	0.98	Department of Gastroenterology and Hepatology, University Medical Center Utrecht, Utrecht, The Netherlands	The Netherlands	Karel J.van Erpecum	male	0.96	Department of Gastroenterology and Hepatology, University Medical Center Utrecht, Utrecht, The Netherlands	The Netherlands	Oceania
HEPATOLOGY	2000	17.425	The Impact of Interferon Gamma Receptor Expression on the Mechanism of Escape From Host Immune Surveillance in Hepatocellular Carcinoma	Interferon gamma (IFN-γ) plays an important role in host defense mechanism and participates in the progression of chronic liver disease. IFN-γ exerts its pleiotrophic effects by transcriptional regulation of expression of numerous genes, such as major histocompatibility complex (MHC) class I and Fas, through interaction with IFN-γ receptor (IFN-γ-R). Although hepatocytes in normal liver express w…	Mitsuo Nagao M.D.	male	0.99	From the First Department of Surgery, Nara Medical University, Nara, Japan First Department of Surgery, Nara Medical University, 840 Shijo-cho, Kashihara City, Nara 634, Japan. Fax: (81) 7442-4-6866.===		Hiroshige Nakano	male	0.96	From the First Department of Surgery, Nara Medical University, Nara, Japan	Japan	Asia
HEPATOLOGY	2020	17.425	Vessels Encapsulating Tumor Clusters (VETC) Is a Powerful Predictor of Aggressive Hepatocellular Carcinoma	We investigated the clinical significance of a vascular growth pattern of hepatocellular carcinoma (HCC), the vessels that encapsulate tumor clusters (VETC), previously linked to HCC metastatic dissemination. VETC was assessed in a large multi-institutional cohort of 541 resected HCCs from Italy, Korea and Japan, and matched against a full spectrum of clinical and pathological variables. The VETC…	Salvatore Lorenzo Renne	male	0.99	Department of Pathology, Humanitas Clinical and Research Center, Rozzano, Italy These authors contributed equally to this work.		Luca Di Tommaso	male	0.96	Department of Pathology, Humanitas Clinical and Research Center, Rozzano, Italy Department of Biomedical Sciences, Humanitas University, Rozzano, Italy	Italy	Europe
HEPATOLOGY	2005	17.425	Genome-wide response of the human Hep3B hepatoma cell to proinflammatory cytokines, from transcription to translation	Given the unknown timing of the onset of an acute systemic inflammation in humans, the fine tuning of cascades and pathways involved in the associated hepatocyte response cannot be appraised in vivo. Therefore, the authors used a genome-wide and kinetic analysis in the human Hep3B hepatoma cell line challenged with a conditioned medium from bacterial lipopolysaccharide-stimulated macrophages. A c…	Cédric Coulouarn	male	0.99	INSERM U519 and IFRMP, Rouen, France		Jean-Philippe Salier	male	0.96	INSERM U519 and IFRMP, Rouen, France	France	Europe
HEPATOLOGY	2020	17.425	Engineered Anti-GPC3 Immunotoxin, HN3-ABD-T20, Produces Regression in Mouse Liver Cancer Xenografts Through Prolonged Serum Retention	Background and Aims Treatment of hepatocellular carcinomas using our glypican-3 (GPC3)-targeting human nanobody (HN3) immunotoxins causes potent tumor regression by blocking protein synthesis and down-regulating the Wnt signaling pathway. However, immunogenicity and a short serum half-life may limit the ability of immunotoxins to transition to the clinic. Approach and Results To address these con…	Bryan D. Fleming	male	0.99	Laboratory of Molecular Biology, National Cancer Institute, Bethesda, MD		Mitchell Ho	male	0.96	Laboratory of Molecular Biology, National Cancer Institute, Bethesda, MD Address Correspondence and Reprint Requests to: Mitchell Ho, Ph.D. National Cancer Institute, Bldg. 37, Room 5002 Bethesda, MD 20892-4264	USA	north America
Journal of Hepato-Biliary-Pancreatic Sciences	2020	7.027	Reappraisal of the advantages of laparoscopic liver resection for intermediate hepatocellular carcinoma within a stage migration perspective: Propensity score analysis of the differential benefit	Objective The aim of the present study was to analyze the outcome of laparoscopic approach specifically in patients with Intermediate-stage disease and to define the differential benefit with Early-stage patients. Methods Six hundred twenty-two resections for HCC were dichotomized according to staging (Early and Intermediate) and to approach and then matched in a 1:1 ratio using propensity scores…		female	0.99			Luca Aldrighetti	male	0.96	Hepatobiliary Surgery Division, IRCCS San Raffaele Hospital, Milano, Italy	Italy	Europe
Liver international	2015	6.115	The Kings Score refines prognostic prediction in hepatocellular carcinoma: a novel application	Background & Aims There are a number of prognostic scores in hepatocellular carcinoma (HCC), none of which is optimal in predicting overall survival (OS) in the individual patient, particularly in intermediate stage disease, where patients are not surgically treatable but may qualify for a wide range of palliative interventions. We evaluated the prognostic role of a biochemical algorithm, the Kin…	David J. Pinato	male	0.99	Division of Experimental Medicine, Imperial College London, Hammersmith Hospital, London, UK	UK	Rohini Sharma	female	0.96	Division of Experimental Medicine, Imperial College London, Hammersmith Hospital, London, UK	UK	Europe
Journal of Hepatology	2015	25.083	Disruption of a regulatory loop between DUSP1 and p53 contributes to hepatocellular carcinoma development and progression	Background & Aims Altered expression of dual specificity phosphatase 1 (DUSP1) is common in tumors including hepatocellular carcinoma (HCC), and is predictive of tumor progression and poor prognosis. However, the tumor suppressive role of DUSP1 has yet to be clearly elucidated. Methods The molecular mechanisms of tumor suppression that were investigated were induction of apoptosis, cell cycle inh…	Pei-Pei Hao	female	1	Division of Gastroenterology and Hepatology, Department of Internal Medicine, Research Institute of Clinical Medicine, Chonbuk National University Medical School and Hospital, Jeonju, Jeonbuk, Republic of Korea	Korea	Dae-Ghon Kim	male	0.96	Division of Gastroenterology and Hepatology, Department of Internal Medicine, Research Institute of Clinical Medicine, Chonbuk National University Medical School and Hospital, Jeonju, Jeonbuk, Republic of Korea	Korea	Asia
HEPATOLOGY	2010	17.425	Liver-specific deletion of prohibitin 1 results in spontaneous liver injury, fibrosis, and hepatocellular carcinoma in mice	Prohibitin 1 (PHB1) is a highly conserved, ubiquitously expressed protein that participates in diverse processes including mitochondrial chaperone, growth and apoptosis. The role of PHB1 in vivo is unclear and whether it is a tumor suppressor is controversial. Mice lacking methionine adenosyltransferase 1A (MAT1A) have reduced PHB1 expression, impaired mitochondrial function, and spontaneously de…	Kwang Suk Ko	male	1	Division of Gastroenterology and Liver Diseases, University of Southern California (USC) Research Center for Liver Diseases		Shelly C. Lu	female	0.96	Division of Gastroenterology and Liver Diseases, University of Southern California (USC) Research Center for Liver Diseases Southern California Research Center for Alcoholic Liver and Pancreatic Diseases (ALPD) and Cirrhosis, Keck School of Medicine USC, Los Angeles, CA fax: 323-442-3234 These authors contributed equally to this work. Division of Gastrointestinal and Liver Diseases, HMR Building,…	USA	north America
Liver international	2005	6.115	Radiotherapy for painful bone metastases from hepatocellular carcinoma	Background: Painful bone metastases are one of the distressing clinical situations in patients with hepatocellular carcinoma (HCC). The purpose of the study was to evaluate the palliative effect of radiotherapy for painful bone metastases from HCC. Patients and Methods: A retrospective analysis was performed upon 51 patients, who were treated with radiotherapy for painful bone metastases from HCC…	Jinsil Seong	female	1	Department of Radiation Oncology, Yonsei University Medical College, Shinchon-dong 134, Seodamun-ku, Seoul 120-752, Korea	Korea	Hee Chul Park	male	0.96	Department of Radiation Oncology, Brain Korea 21 Project for Medical Sciences, Yonsei University Medical College, Seoul, Korea	Korea	Asia
Gastroenterology	2015	22.682	Adjuvant Immunotherapy With Autologous Cytokine-Induced Killer Cells for Hepatocellular Carcinoma	Background & Aims No adjuvant therapy has been shown to extend the survival of patients with hepatocellular carcinoma (HCC) receiving curative treatment. We investigated whether injections of activated cytokine-induced killer (CIK) cells (CD3+/CD56+ and CD3+/CD56- T cells and CD3-/CD56+ natural killer cells) prolongs recurrence-free survival of patients after curative therapy for HCC. Methods We …	Joon Hyeok Lee	male	0.91	Department of Medicine, Samsung Medical Center, Sungkyunkwan University School of Medicine, Seoul, Korea		Jung-Hwan Yoon	male	0.97	Department of Internal Medicine and Liver Research Institute, Seoul National University College of Medicine, Seoul, Korea	Korea	Asia
HEPATOLOGY	2010	17.425	Transforming growth factor-beta induces senescence in hepatocellular carcinoma cells and inhibits tumor growth	Senescence induction could be used as an effective treatment for hepatocellular carcinoma (HCC). However, major senescence inducers (p53 and p16Ink4a) are frequently inactivated in these cancers. We tested whether transforming growth factor-β (TGF-β) could serve as a potential senescence inducer in HCC. First, we screened for HCC cell lines with intact TGF-β signaling that leads to small mothers …	Serif Senturk	male	0.94	BilGen Research Center and Department of Molecular Biology and Genetics, Bilkent University, Ankara, Turkey		Mehmet Ozturk	male	0.97	BilGen Research Center and Department of Molecular Biology and Genetics, Bilkent University, Ankara, Turkey Centre de Recherche, Institut National de la Santé et de la Recherche Médicale (INSERM)-Université Joseph Fourrier U823, Institut Albert Bonniot, La Tronche, France Fax: +33476549413 Centre de Recherche INSERM/UJF U823, Institut Albert Bonniot, Grenoble, France===	France	Europe
Liver international	2000	6.115	Long-term responders without eradication of hepatitis C virus after interferon therapy: characterization of clinical profiles and incidence of hepatocellular carcinoma	Aims/Background: The aim of this study was to determine the characteristics of patients with chronic hepatitis C showing long-term normalization of alanine aminotransferase (ALT) without eradication of HCV RNA, as well as to investigate the incidence of hepatocellular carcinoma (HCC) in such patients. Methods: Four hundred and nineteen patients with histologically-proven chronic hepatitis C who h…	Iwao Yabuuchi	male	0.95	Department of Internal Medicine and Molecular Science, Osaka University Medical School and Osaka Hepatocellular Carcinoma Prevention Study Group, Osaka, Japan	Japan	Yuji Matsuzawa	male	0.97	Department of Internal Medicine and Molecular Science, Osaka University Medical School and Osaka Hepatocellular Carcinoma Prevention Study Group, Osaka, Japan	Japan	Asia
Liver international	2015	6.115	Application of hepatocellular carcinoma surveillance in a European setting. What can we learn from clinical practice?	Background & Aims Surveillance for hepatocellular carcinoma (HCC) in patients with cirrhosis is recommended in clinical guidelines. In real-life management, surveillance rates below 20% have been reported from the United States. We aimed to determine the use of HCC-surveillance in patients diagnosed with HCC in a European setting, and to identify the reasons for surveillance failures. Methods Age…	Pia Edenvik	female	0.96	Department of Medicine, Division of Gastroenterology and Hepatology, Karolinska Institutet, Karolinska University Hospital, Stockholm, Sweden	Sweden	Per Stål	male	0.97	Department of Medicine, Division of Gastroenterology and Hepatology, Karolinska Institutet, Karolinska University Hospital, Stockholm, Sweden	Sweden	Europe
Journal of Hepatology	2000	25.083	p53 but not p16INK4a induces growth arrest in retinoblastoma-deficient hepatocellular carcinoma cells	Background/Aim: Both p16INK4a and p53 proteins are negative regulators of the cell cycle. In human hepatocellular carcinomas (HCC), the loss of function of p53, retinoblastoma (pRb) and p16INK4a genes by different mechanisms has been largely documented, but their hepatocellular effects are poorly known. We compared the growth-inhibitory effects of p16INK4a and p53 proteins in Hep3B cell line-deri…	Anne Pierre Morel	female	0.97	INSERM U453, Centre Leon Berard, Lyon, France。	France	Mehmet Ozturk	male	0.97	Department of Molecular Biology and Genetics, Bilkent University, Ankara, Turkey。Pittsburgh Transplantation Institute, University of Pittsburgh, Pittsburgh. PA, USA	Turkey	Asia
Journal of Hepatology	2000	25.083	Reduced mRNA abundance of the main enzymes involved in methionine metabolism in human liver cirrhosis and hepatocellular carcinoma	Background/Aims: It has been known for at least 50 years that alterations in methionine metabolism occur in human liver cirrhosis. However, the molecular basis of this alteration is not completely understood. In order to gain more insight into the mechanisms behind this condition, mRNA levels of methionine adenosyltransferase (MAT1A), glycine methyltransferase (GNMT), methionine synthase (MS), be…	Matías A Avila	male	0.98	División de Hepatología y Terapia Génica, Departamento de Medicina Interna, Universidad de Navarra，Spain	Spain	José M Mato	male	0.97	División de Hepatología y Terapia Génica, Departamento de Medicina Interna, Universidad de Navarra，Spain	Spain	Europe
Journal of Hepatology	2015	25.083	Sorafenib inhibits macrophage-induced growth of hepatoma cells by interference with insulin-like growth factor-1 secretion	Background & Aims Hepatocellular carcinoma (HCC) associated macrophages accelerate tumor progression by growth factor release. Therefore, tumor-associated macrophages (TAM) and their initiated signaling cascades are potential therapeutic targets. Aiming at understanding anticancer effects of systemic HCC therapy, we investigated the impact of sorafenib on macrophage function, focusing on macropha…	Martin Franz Sprinzl	male	0.98	Institute of Virology, Technische Universität/Helmholtz Zentrum München, München, Germany	Germany	Ulrike Protzer	female	0.97	Institute of Virology, Technische Universität/Helmholtz Zentrum München, München, Germany	Germany	Europe
Gastroenterology	2015	22.682	T Cells Engineered to Express a T-Cell Receptor Specific for Glypican-3 to Recognize and Kill Hepatoma Cells In Vitro and in Mice	Background & Aims Cancer therapies are being developed based on our ability to direct T cells against tumor antigens. Glypican-3 (GPC3) is expressed by 75% of all hepatocellular carcinomas (HCC), but not in healthy liver tissue or other organs. We aimed to generate T cells with GPC3-specific receptors that recognize HCC and used them to eliminate GPC3-expressing xenograft tumors grown from human …	Christina Dargel	female	0.98	Institute of Virology, Technische Universität München, Helmholtz Zentrum München, München, Germany		Ulrike Protzer	female	0.97	Institute of Virology, Technische Universität München, Helmholtz Zentrum München, München, Germany	Germany	Europe
Journal of Hepatology	2005	25.083	Cell cycle arrest and apoptosis induction in hepatocellular carcinoma cells by HMG-CoA reductase inhibitors. Synergistic antiproliferative action with ligands of the peripheral benzodiazepine receptor	Background/Aims Hepatocellular carcinoma (HCC) is the fifth most common cause of cancer deaths worldwide. Inhibitors of cholesterol biosynthesis (‘statins’) have been proposed as promising adjunctive anticancer agents to treat HCC, but their mode of action is yet poorly characterized. We additionally investigated the potential benefit of a combination of peripheral benzodiazepine receptor (PBR) l…	Andreas P.Sutter	male	0.99	Charité-Universitätsmedizin Berlin, Campus Benjamin Franklin, Medical Clinic I, Berlin, Germany	Germany	Hans Scherübl	male	0.97	Charité-Universitätsmedizin Berlin, Campus Benjamin Franklin, Medical Clinic I, Berlin, Germany	Germany	Europe
Journal of Hepatology	2005	25.083	Erlotinib induces cell cycle arrest and apoptosis in hepatocellular cancer cells and enhances chemosensitivity towards cytostatics	Background/Aims Hepatocellular carcinoma (HCC) is one of the most common cancer-related causes of death worldwide. In light of the very poor 5-year-survival new therapeutic approaches are urgently needed. Recently, evidence has been accumulated that the epidermal growth factor receptor (EGFR) is a promising target for cancer therapy. Several reports indicate that EGFRs are expressed frequently in…	Alexander Huether	male	0.99	Gastroenterology/Infectious Diseases/Rheumatology, Medical Clinic I, Charité-Universitätsmedizin Berlin, Campus Benjamin Franklin, Hindenburgdamm 30, 12200, Berlin, Germany	Germany	Hans Scherübl	male	0.97	Gastroenterology/Infectious Diseases/Rheumatology, Medical Clinic I, Charité-Universitätsmedizin Berlin, Campus Benjamin Franklin, Hindenburgdamm 30, 12200, Berlin, Germany	Germany	Europe
gut	2020	23.059	Original article: Age independent survival benefit for patients with hepatocellular carcinoma (HCC) without metastases at diagnosis: a population-based study	Objective Hepatocellular carcinoma (HCC) is a major cause of death worldwide and its incidence is expected to increase globally. Aim of this study was to assess whether the implementation of screening policies and the improvement of treatment options translated into a real-world survival benefit in HCC patients. Design 4078 patients diagnosed with HCC between 1998 and 2016 from the Munich Cancer …	Enrico N De Toni	male	0.99	1. Department of Medicine II, University Hospital, Ludwig-Maximilians-University (LMU), Munich, Germany	Germany	Jutta Engel	female	0.97	1. Munich Cancer Registry, Institute for Medical Information Processing, Biometry and Epidemiology, Ludwig-Maximilians-University (LMU), Munich, Germany	Germany	Europe
HEPATOLOGY	2020	17.425	Impact of Immune Response on Outcomes in Hepatocellular Carcinoma: Association With Vascular Formation	Background and Aims We investigated the prognostic value of programmed death ligand 1 (PD-L1) expression, tumor-infiltrating CD8-positive T-cell status, and their combination in hepatocellular carcinoma (HCC). Their association with PD-L1 expression and vascular formation was further explored. Approach and Results Using a database of 387 patients who underwent hepatic resection for HCC, immunohis…	Shinji Itoh	male	0.99	Department of Surgery and Science, Graduate School of Medical Sciences, Kyushu University, Fukuoka, Japan		Masaki Mori	male	0.97	Department of Surgery and Science, Graduate School of Medical Sciences, Kyushu University, Fukuoka, Japan	Japan	Asia
AMERICAN JOURNAL OF GASTROENTEROLOGY	2020	10.864	Gender Matters: Characteristics of Hepatocellular Carcinoma in Women From a Large, Multicenter Study in the United States	INTRODUCTION: Hepatocellular carcinoma (HCC) is the fourth leading cause of cancer-related death worldwide, affecting men to women at a ratio of about 4:1. Risk factors, characteristics, and outcomes for HCC in women in the United States remain poorly understood; therefore, we aim to explore gender differences further. METHODS: Patients diagnosed with HCC between January 2000 and June 2014 at 5 l…	Phipps, Meaghan MD	female	0.99	Department of Medicine, Division of Digestive and Liver Diseases, Columbia University Irving Medical Center, New York, New York, USA;	USA	Wattacheril, Julia MD, MPH	female	0.97	Department of Surgery, Center for Liver Disease and Transplantation, Columbia University Irving Medical Center, New York, New York, USA;	USA	north America
Alimentary Pharmacology ＆ Therapeutics	2015	8.171	Treating ischaemia-reperfusion injury with prostaglandin E1 reduces the risk of early hepatocellular carcinoma recurrence following liver transplantation	Background Surgical stress by hepatic ischaemia-reperfusion (I/R) is supposed to promote intra- and extrahepatic tumour recurrence. Treatment with prostaglandin E1 (PGE1) has been shown to attenuate hepatic I/R injury in liver transplant patients, but the potential anti-cancer effects have not been analysed. Aim To evaluate the impact of PGE1 therapy on risk of hepatocellular carcinoma (HCC) recu…	Kornberg, Arno	male	0.99	Department of Surgery, Klinikum rechts der Isar, Technical University, Munich, Germany	Germany	Thrum, Katharina	female	0.97	Institute of Pathology, Helios Klinikum, Berlin, Germany	Germany	Europe
Journal of Hepatology	2010	25.083	Adjuvant interferon therapy after curative therapy for hepatocellular carcinoma (HCC): A meta-regression approach	Background & Aims Adjuvant anti-viral therapy after curative therapy for HCC has been studied extensively but the true clinical benefit and the predictors of efficacy remain unclear. Methods MEDLINE, PubMed, and the Cochrane library were searched until December 2008, plus the meeting abstracts of the American Association for the Study of Liver Disease 2005–2008. Randomized trials and cohort studi…	Ying-Chun Shen	female	1	Institute of Toxicology, College of Medicine, National Taiwan University, Taipei, Taiwan. National Center of Excellence for Clinical Trial and Research, National Taiwan University Hospital, Taipei, Taiwan	China	Ann-Lii Cheng	female	0.97	Institute of Toxicology, College of Medicine, National Taiwan University, Taipei, Taiwan. National Center of Excellence for Clinical Trial and Research, National Taiwan University Hospital, Taipei, Taiwan	China	Asia
Journal of Hepatology	2020	25.083	Reliability of a single-region sample to evaluate tumor immune microenvironment in hepatocellular carcinoma	Background & Aims Intratumor heterogeneity has frequently been reported in patients with hepatocellular carcinoma (HCC). Thus, the reliability of single-region tumor samples for evaluation of the tumor immune microenvironment is also debatable. We conducted a prospective study to analyze the similarity in tumor immune microenvironments among different regions of a single tumor. Methods Multi-regi…	Ying-Chun Shen	female	1	Department of Medical Oncology, National Taiwan University Cancer Center, Taiwan。Department of Oncology, National Taiwan University Hospital, Taiwan。Graduate Institute of Oncology, School of Medicine, National Taiwan University, Taiwan	China	Ann-Lii Cheng	female	0.97	Department of Medical Oncology, National Taiwan University Cancer Center, Taiwan。Department of Oncology, National Taiwan University Hospital, Taiwan。Graduate Institute of Oncology, School of Medicine, National Taiwan University, Taiwan	China	Asia
Journal of Hepatology	2010	25.083	Phase II study of combining sorafenib with metronomic tegafur/uracil for advanced hepatocellular carcinoma	Background & Aims Sorafenib, a multi-kinase inhibitor with anti-angiogenic activity, was recently approved for the treatment of advanced hepatocellular carcinoma (HCC). Metronomic chemotherapy using tegafur/uracil (4:1 molar ratio), an oral fluoropyrimidine, has been shown to enhance the anti-tumor effect of anti-angiogenic agents in preclinical models. This phase II study evaluated the efficacy …	Chih-Hung Hsu	male	1	Department of Oncology, National Taiwan University Hospital, Taipei, Taiwan	China	Ann-Lii Cheng	female	0.97	Department of Oncology, National Taiwan University Hospital, Taipei, Taiwan	China	Asia
HEPATOLOGY	2000	17.425	Detection of adenovirus and initiation of apoptosis in hepatocellular carcinoma cells after ad-p53 treatment	Transcription of the p53 gene can regulate progression of apoptosis in a wide variety of tissues. Three categories of human hepatocyte culture have been used to show the initiation of apoptosis after treatment with p53-bearing adenovirus. Chang liver cells are derived from normal liver tissue and express native p53, whereas hepatocellular carcinoma (HCC)-derived cell lines were Hep3B (p53-deleted…	Ragai R. Mitry	male	1	Liver Surgery Section, Imperial College School of Medicine, Hammersmith Hospital Campus, London, UK		Nagy A. Habib M.D.	male	0.97	Liver Surgery Section, Imperial College School of Medicine, Hammersmith Hospital Campus, London, UK	UK	Europe
HEPATOLOGY	2000	17.425	Unique epithelial cell production of hepatocyte growth factor/scatter factor by putative precancerous intestinal metaplasias and associated “intestinal-type” biliary cancer chemically induced in rat liver	Recently, we observed that Met, the receptor for hepatocyte growth factor/scatter factor (HGF/SF), is overexpressed in epithelial cells of both early-appearing intestinal metaplastic glands in precancerous hepatic cholangiofibrotic tissue and neoplastic glands in later developed intestinal-type of cholangiocarcinoma originated from the furan rat model of cholangiocarcinogenesis when compared with…	Guan-Hua Lai	male	1	Department of Pathology, The Medical School at Virginia Commonwealth University, Richmond, VA		Alphonse E. Sirica Ph.D.	male	0.97	Department of Pathology, The Medical School at Virginia Commonwealth University, Richmond, VA Department of Pathology, The Medical School at Virginia Commonwealth University, P.O. Box 980297, Richmond, VA 23298-0297. fax: 804-828-9749===	USA	north America
AMERICAN JOURNAL OF GASTROENTEROLOGY	2005	10.864	Comparison of the Usefulness of Three Staging Systems for Hepatocellular Carcinoma (CLIP, BCLC, and JIS) in Japan	OBJECTIVES We retrospectively compared the usefulness of three different staging systems for hepatocellular carcinoma (HCC), the Cancer of the Liver Italian Program (CLIP) scoring system, the Barcelona Clinic Liver Cancer (BCLC) classification system, and the Japan Integrated Staging (JIS) system, in terms of patient distribution and survival rates. METHODS Subjects were 1,508 patients diagnosed …	Toyoda, Hidenori M.D., Ph.D., F.A.C.G.	male	1	Department of Gastroenterology, Ogaki Municipal Hospital, Ogaki, Japan		Washizu, Junji M.D., Ph.D.	male	0.97	Department of Surgery, Ogaki Municipal Hospital, Ogaki, Japan	Japan	Asia
AMERICAN JOURNAL OF GASTROENTEROLOGY	2020	10.864	Cost-Effectiveness of Hepatocellular Carcinoma Surveillance: An Assessment of Benefits and Harms	INTRODUCTION: The value of hepatocellular carcinoma (HCC) surveillance is defined by the balance of benefits, i.e., early tumor detection, and potential harms, related to false positive and indeterminate results. Although physical harms can be observed in 15%–20% of patients with cirrhosis undergoing HCC surveillance, previous cost-effectiveness analyses have not incorporated costs of harms. We a…	Parikh, Neehar D. MD, MS	male	1	Division of Gastroenterology and Hepatology, University of Michigan, Ann Arbor, Michigan, USA;	USA	Tapper, Elliot B. MD	male	0.97	Division of Gastroenterology and Hepatology, University of Michigan, Ann Arbor, Michigan, USA;	USA	north America
JOURNAL OF GASTROENTEROLOGY	2010	7.527	The complement component C3a fragment is a potential biomarker for hepatitis C virus-related hepatocellular carcinoma	Background Hepatocellular carcinoma (HCC) has a high mortality rate, and early detection of HCC improves patient survival. However, the molecular diagnostic markers for early HCC have not been fully elucidated. The aim of this study was to identify novel diagnostic markers for HCC. Methods Serum protein profiles of 45 hepatitis C virus infection (HCV)-related HCC patients (HCV-HCC) were compared …	Shuji Kanmura	male	1	Digestive Disease and Life-style Related Disease Health Research, Human and Environmental Sciences, Kagoshima University Graduate School of Medical and Dental Sciences, 8-35-1 Sakuragaoka, Kagoshima, 890-8520, Japan	Japan	Hirohito Tsubouchi	male	0.97	Digestive Disease and Life-style Related Disease Health Research, Human and Environmental Sciences, Kagoshima University Graduate School of Medical and Dental Sciences, 8-35-1 Sakuragaoka, Kagoshima, 890-8520, Japan	Japan	Asia
Liver transplantation	2010	6.074	Expression of matrix metalloproteinase-9 in predicting prognosis of hepatocellular carcinoma after liver transplantation	Deniz Nart		male	1	Department of Pathology, Faculty of Medicine, University of Ege, Izmir, Turkey	Turkey	Murat Kılıç	male	0.97	Department of General Surgery, Faculty of Medicine, University of Ege, Izmir, Turkey	Turkey	Asia
Liver transplantation	2020	6.074	Resection of Mixed Hepatocellular-Cholangiocarcinoma, Hepatocellular Carcinoma, and Intrahepatic Cholangiocarcinoma	Matthew L. Holzner		male	1	Liver Cancer Program, Recanati-Miller Transplantation Institute, Icahn School of Medicine at Mount Sinai, New York, NY	USA	Myron E. Schwartz	male	0.97	Liver Cancer Program, Recanati-Miller Transplantation Institute, Icahn School of Medicine at Mount Sinai, New York, NY	USA	north America
Gastroenterology	2015	22.682	Trends in Burden of Cirrhosis and Hepatocellular Carcinoma by Underlying Liver Disease in US Veterans, 2001–2013	Background & Aims Cirrhosis and hepatocellular carcinoma (HCC) are predicted to increase in the United States but the accuracy of prior forecasts and the contributions from various liver disease etiologies remain unclear. We aimed to determine the burden of cirrhosis and HCC according to underlying cause from 2001 to 2013. Methods We developed a national retrospective cohort of Veterans Affairs (…	Lauren A. Beste	female	0.9	Primary Care Service, Veterans Affairs Puget Sound Health Care System, Seattle, Washington		George N. Ioannou	male	0.98	Health Services Research and Development, Veterans Affairs Puget Sound Health Care System, Seattle, Washington	USA	north America
Liver international	2010	6.115	Parallel microRNA and mRNA expression profiling of (genotype 1b) human hepatoma cells expressing hepatitis C virus	Background & aims: MicroRNAs (miRNAs) are members of a class of small noncoding functional RNAs that modulate gene regulation at the post-transcriptional level in a sequence specific manner. miRNA dysfunction has been linked to the pathophysiology of human diseases including those resulting from viral infections. The objective of this study was to investigate changes in miRNA profiles that occur …	Nury M. Steuerwald	female	0.93	Carolinas Medical Center, Cannon Research Center, 1000 Blythe Blvd, Charlotte, NC 28203, USA	USA	Herbert L. Bonkovsky	male	0.98	Carolinas Medical Center, Cannon Research Center, 1000 Blythe Blvd, Charlotte, NC 28203, USA	USA	north America
Journal of Hepatology	2000	25.083	Increased incidence of HFE C282Y mutations in patients with iron overload and hepatocellular carcinoma developed in non-cirrhotic liver	Background/Aims: Histological and biochemical iron overload has been reported in non-tumoral liver of most patients presenting an hepatocellular carcinoma (HCC) developed in non-cirrhotic liver (NCL). The aim of our study was to investigate HFE mutations in patients with HCC in NCL. Methods: Thirty-five patients with HCC in NCL were included either retrospectively or prospectively. Clinical data,…	Jean-Frédéric Blanc	male	0.95	Service d' Hépato-Gastroentérologie et, Bordeaux, France	France	Paulette Bioulac-Sage	female	0.98	Service d' Hépato-Gastroentérologie et, Bordeaux, France	France	Europe
HEPATOLOGY	2000	17.425	Effects of carcinogen-induced transcription factors on the activation of hepatitis B virus expression in human hepatoblastoma HepG2 cells and its implication on hepatocellular carcinomas	To elucidate the molecular mechanisms involved in the action of common carcinogens, which can act as important cofactors in modulating hepatitis B virus–mediated hepatocellular carcinogenesis, we have investigated the influence of aflatoxin B1 (AFB), a potent liver carcinogen, as well as benzo[a]pyrene (BP) and 4-aminobiphenyl (4-ABP), carcinogens in cigarette smoke, on the induction of various t…	Ranjit Banerjee Ph.D.	male	0.95	Department of Microbiology and Immunology, New York Medical College, Valhalla, NY Department of Microbiology and Immunology, New York Medical College, Basic Science Building Room 340, Valhalla, NY, 10595. fax: 914-594-4899.===		Regina M. Santella	female	0.98	School of Public Health, Columbia University, New York, NY	USA	north America
HEPATOLOGY	2020	17.425	Clinical Impact of Genomic Diversity From Early to Advanced Hepatocellular Carcinoma	To date, genomic analyses of hepatocellular carcinoma (HCC) have been limited to early stages obtained from liver resection. We aim to describe the genomic profiling of HCC from early to advanced stages. We analyzed 801 HCC from 720 patients (410 resections, 137 transplantations, 122 percutaneous ablations, and 52 noncurative) for 190 gene expressions and for 31 gene mutations. Forty-one advanced…	Jean-Charles Nault	male	0.95	Centre de Recherche des Cordeliers, Sorbonne Université, Inserm, USPC, Université Paris Descartes, Université Paris Diderot, Université Paris 13, Functional Genomics of Solid Tumors Laboratory, Paris, France Service d’Hépatologie, Hôpital Jean Verdier, Hôpitaux Universitaires Paris-Seine-Saint-Denis, Assistance-Publique Hôpitaux de Paris, Bondy, France Unité de Formation et de Recherche Santé Méd…		Jessica Zucman-Rossi	female	0.98	Centre de Recherche des Cordeliers, Sorbonne Université, Inserm, USPC, Université Paris Descartes, Université Paris Diderot, Université Paris 13, Functional Genomics of Solid Tumors Laboratory, Paris, France Hôpital Europeen Georges Pompidou, Assistance-Publique Hôpitaux de Paris, Paris, France Address Correspondence and Reprint Requests to: Jean-Charles Nault, M.D., Ph.D. Service d’Hépatologie, …	France	Europe
AMERICAN JOURNAL OF GASTROENTEROLOGY	2000	10.864	Sensitivity of Commonly Available Screening Tests in Detecting Hepatocellular Carcinoma in Cirrhotic Patients Undergoing Liver Transplantation	OBJECTIVE: Recognition of hepatocellular carcinoma (HCC) is important in the management of patients awaiting liver transplantation. HCCs >5 cm in diameter are at high risk to recur after transplant. The goal of this study was to assess the sensitivity of the diagnostic tests employed in a pretransplant screening program. METHODS: The study is a retrospective analysis of charts of 106 consecutive …	Gambarin-Gelwan, Maya MD	female	0.95	Division of Liver Diseases, Department of Department of Medicine, Mount Sinai Medical Center, New York, NY, USA		Min, Albert D MD	male	0.98	Division of Liver Diseases, Department of Department of Medicine, Mount Sinai Medical Center, New York, NY, USA	USA	north America
Liver international	2015	6.115	Global patterns of hepatocellular carcinoma management from diagnosis to death: the BRIDGE Study	Background & Aims Hepatocellular carcinoma (HCC) is the second most common cause of cancer deaths worldwide. The global HCC BRIDGE study was a multiregional, large-scale, longitudinal cohort study undertaken to improve understanding of real-life management of patients with HCC, from diagnosis to death. Methods Data were collected retrospectively from January 2005 to September 2012 by chart review…	Joong-Won Park	male	0.95	Center for Liver Cancer, National Cancer Center, Goyang, Korea	Korea	Morris Sherman	male	0.98	University of Toronto, Toronto, ON, Canada	Canada	north America
Journal of Hepatology	2005	25.083	Potent induction of apoptosis in human hepatoma cell lines by targeted cytotoxic somatostatin analogue AN-238	Background/Aims The efficacy of a targeted cytotoxic hybrid somatostatin analogue AN-238 and of its superactive radical 2-pyrrolinodoxorubicin (AN-201) to induce apoptosis of HepG2 and Hep3B human hepatoma cell lines were studied. AN-238 was designed to selectively target tumor cells expressing somatostatin receptor subtypes (ssts). Its effects on HepG2 or Hep3B cells displaying or lacking tumor …	Malika Lasfer	female	0.97	INSERM Unit 481, Faculté de Médecine Xavier Bichat, IFR 02, 16 rue Henri Huchard, BP 416, 75870, Paris Cedex 18, France	France	Florence J.Reyl-Desmars	female	0.98	INSERM Unit 481, Faculté de Médecine Xavier Bichat, IFR 02, 16 rue Henri Huchard, BP 416, 75870, Paris Cedex 18, France	France	Europe
Journal of Hepatology	2005	25.083	Protein transduction with bacterial cytosine deaminase fused to the TLM intercellular transport motif induces profound chemosensitivity to 5-fluorocytosine in human hepatoma cells	Background/Aims This study investigates the application of protein based therapeutic suicide enzyme/prodrug approaches providing novel means for both safe and effective local therapeutic regimes in solid tumors. Methods Employing a novel cell permeable peptide, known as the translocation motif (TLM) of hepatitis B virus, E. coli cytosine deaminase (BCDase) suicide fusion proteins were generated. …	Annett Hillemann	female	0.97	Robert Koch-Institute, Nordufer 20, D-13353 Berlin, Germany	Germany	Ulrich M.Lauer	male	0.98	Robert Koch-Institute, Nordufer 20, D-13353 Berlin, Germany。Internal Medicine I, University Clinic Tübingen, Tübingen, Germany	Germany	Europe
gut	2000	23.059	Hepatitis C virus related cirrhosis: time to occurrence of hepatocellular carcinoma and death (	BACKGROUND In patients with hepatitis C virus (HCV) infection and cirrhosis, long term outcome and the incidence of hepatocellular carcinoma (HCC) are still debated. DESIGN From January 1987 to January 1997, 416 patients (240 male, median age 57 years) with uncomplicated Child-Pugh A HCV related cirrhosis were followed in two Paris area centres from diagnosis of cirrhosis until death or reference…	Françoise Degos	female	0.97	Service d'Hépatogastro- entérologie, Hôpital Beaujon, Clichy, France, Service d'Hépatogastro- entérologie, Hôpital Jean Verdier, Bondy, France	France	Sylvie Chevret	female	0.98	Département de Biostatistique et Informatique Médicale, Hôpital Saint-Louis, Paris, France	France	Europe
HEPATOLOGY	2010	17.425	The incidence and risk factors of hepatocellular carcinoma in patients with nonalcoholic steatohepatitis	Nonalcoholic steatohepatitis (NASH) is a well-recognized cause of cirrhosis and has been increasingly associated with the development of hepatocellular carcinoma (HCC). The aims of this study were to (1) estimate the incidence of HCC in patients with NASH-related cirrhosis, (2) compare incidence in NASH-related cirrhosis with hepatitis C virus (HCV)-related cirrhosis, and (3) identify risk factor…	Mustafa S. Ascha	male	0.97	Gastroenterology and Hepatology,The Cleveland Clinic, Cleveland, OH		Nizar N. Zein	male	0.98	Gastroenterology and Hepatology,The Cleveland Clinic, Cleveland, OH fax: 216-445-5477 The Cleveland Clinic, 9500 Euclid Avenue, Cleveland, OH 44195===	USA	north America
HEPATOLOGY	2015	17.425	Association of nonalcoholic fatty liver disease (NAFLD) with hepatocellular carcinoma (HCC) in the United States from 2004 to 2009	Hepatocellular carcinoma (HCC) is increasingly reported in patients with nonalcoholic fatty liver disease (NAFLD). Our aim was to assess the prevalence and mortality of patients with NAFLD-HCC. We examined Surveillance, Epidemiology and End Results (SEER) registries (2004-2009) with Medicare-linkage files for HCC, which was identified by the International Classification of Diseases for Oncology, …	Zobair M. Younossi,	male	0.97	Center for Liver Disease, Inova Health System, Falls Church, VA Department of Medicine, Inova Fairfax Hospital, Falls Church, VA Betty and Guy Beatty Center for Integrated Research, Inova Health System, Falls Church, VA		Sharon Hunt	female	0.98	Center for Liver Disease, Inova Health System, Falls Church, VA	USA	north America
HEPATOLOGY	2015	17.425	The role of hepatic resection in the treatment of hepatocellular cancer	Current guidelines recommend surgical resection as the primary treatment for a single hepatocellular cancer (HCC) with Child's A cirrhosis, normal serum bilirubin, and no clinically significant portal hypertension. We determined how frequently guidelines were followed and whether straying from them impacted survival. BRIDGE is a multiregional cohort study including HCC patients diagnosed between …	Sasan Roayaie	male	0.97	North Shore-LIJ Health Systems, Lenox Hill Hospital, New York, NY		Morris Sherman	male	0.98	University of Toronto and University Health Network, Toronto, Ontario, Canada	Canada	north America
Liver international	2020	6.115	Predicting survival after transarterial chemoembolization for hepatocellular carcinoma using a neural network: A Pilot Study	Background and aims Deciding when to repeat and when to stop transarterial chemoembolization (TACE) in patients with hepatocellular carcinoma (HCC) can be difficult even for experienced investigators. Our aim was to develop a survival prediction model for such patients undergoing TACE using novel machine learning algorithms and to compare it to conventional prediction scores, ART, ABCR and SNACOR…	Aline Mähringer-Kunz	female	0.97	Department of Diagnostic and Interventional Radiology, University Medical Center of the Johannes Gutenberg-University Mainz, Mainz, Germany	Germany	Roman Kloeckner	male	0.98	Department of Diagnostic and Interventional Radiology, University Medical Center of the Johannes Gutenberg-University Mainz, Mainz, Germany	Germany	Europe
Journal of Hepatology	2015	25.083	Targeting cyclin dependent kinase 5 in hepatocellular carcinoma – A novel therapeutic approach	Background & Aims For a long time cyclin dependent kinase 5 (Cdk5) was thought to be exclusively important in neuronal cells. However, increasing evidence recently suggests a function of Cdk5 in cancer progression. In this study, we examined the role of Cdk5 and its therapeutic accessibility in hepatocellular carcinoma (HCC), a highly chemoresistant cancer with poor prognosis and paramount clinic…	Sandra M.Ehrlich	female	0.98	Department of Pharmacy, Pharmaceutical Biology, Ludwig Maximilians University of Munich, Munich, Germany	Germany	Angelika M.Vollmar	female	0.98	Department of Pharmacy, Pharmaceutical Biology, Ludwig Maximilians University of Munich, Munich, Germany	Germany	Europe
Journal of Hepatology	2020	25.083	Streamlining radioembolization in UNOS T1/T2 hepatocellular carcinoma by eliminating lung shunt estimation	Background & Aims Pre-treatment Tc-99m macroaggregated albumin (MAA) scans are routinely performed prior to transarterial radioembolization (TARE) to estimate lung shunt fraction (LSF) and lung dose. In this study, we investigate LSF observed in early hepatocellular carcinoma (HCC) and provide the scientific rationale for eliminating this step from routine practice. Methods Patients with HCC who …	Ahmed Gabr	male	0.98	Department of Radiology, Section of Interventional Radiology, Northwestern Memorial Hospital, Robert H. Lurie Comprehensive Cancer Center, Chicago, IL	Chicago	Riad Salem	male	0.98	Department of Radiology, Section of Interventional Radiology, Northwestern Memorial Hospital, Robert H. Lurie Comprehensive Cancer Center, Chicago, IL	Chicago	north America
Journal of Hepatology	2015	25.083	Intrahepatic cholestasis of pregnancy and cancer, immune-mediated and cardiovascular diseases: A population-based cohort study	Background & Aims Intrahepatic cholestasis of pregnancy (ICP) is the most common liver disease in pregnancy. It is associated with hepatobiliary diseases that might predispose to cancer and also with gestational diabetes and preeclampsia. In this study, we examined associations between ICP and cancer, and immune-mediated and cardiovascular diseases. Methods By linking the Swedish Medical Birth Re…	Elisabeth A.Wikström Shemer	female	0.98	Department of Obstetrics and Gynaecology and Department of Clinical Sciences, Karolinska Institutet, Danderyd Hospital, Stockholm, Sweden	Sweden	Hanns-Ulrich Marschall	male	0.98	Sahlgrenska Academy, Institute of Medicine, Department of Molecular and Clinical Medicine, University of Gothenburg, Gothenburg, Sweden	Sweden	Europe
gut	2005	23.059	Diabetes increases the risk of hepatocellular carcinoma in the United States: a population based case control study	Background: Diabetes has been associated with an increased risk of hepatocellular carcinoma (HCC) in studies of referred patients. This is the first population based case control study in the USA to examine this association while adjusting for other major risk factors related to HCC. Methods: We used the Surveillance Epidemiology and End-Results Program (SEER)-Medicare linked database to identify…	Jessica A. Davila	female	0.98	1. Section of Health Services Research, Houston Veterans Affairs Medical Center and Baylor College of Medicine, Houston, Texas, USA	USA	Hashem B. El-Serag	male	0.98	1. Section of Health Services Research, and Section of Gastroenterology, Houston Veterans Affairs Medical Center and Baylor College of Medicine, Houston, Texas, USA	USA	north America
gut	2015	23.059	Original article: Entecavir treatment does not eliminate the risk of hepatocellular carcinoma in chronic hepatitis B: limited role for risk scores in Caucasians	Background Hepatocellular carcinoma (HCC) risk-scores may predict HCC in Asian entecavir (ETV)-treated patients. We aimed to study risk factors and performance of risk scores during ETV treatment in an ethnically diverse Western population. Methods We studied all HBV monoinfected patients treated with ETV from 11 European referral centres within the VIRGIL Network. Results A total of 744 patients…	Pauline Arends	female	0.98	1. Department of Gastroenterology and Hepatology, Erasmus MC University Medical Center Rotterdam, Rotterdam, The Netherlands	The Netherlands	Harry L A Janssen	male	0.98	Department of Gastroenterology and Hepatology, Erasmus MC University Medical Center Rotterdam, Rotterdam, The NetherlandsDepartment of Gastroenterology and Hepatology, Erasmus MC University Medical Center Rotterdam, Rotterdam, The Netherlands	The Netherlands	Oceania
HEPATOLOGY	2010	17.425	Use of surveillance for hepatocellular carcinoma among patients with cirrhosis in the United States	Surveillance for hepatocellular carcinoma (HCC) in patients with cirrhosis is recommended but may not be performed. The extent and determinants of HCC surveillance are unknown. We conducted a population-based United States cohort study of patients over 65 years of age to examine use and determinants of prediagnosis surveillance in patients with HCC who were previously diagnosed with cirrhosis. Pa…	Jessica A. Davila	female	0.98	Sections of Health Services Research, Houston Center for Quality of Care & Utilization Studies, Houston VA Medical Center and Baylor College of Medicine, Houston, TX fax: 713-748-7359 The Michael E. DeBakey VA Medical Center, 2002 Holcombe Boulevard (152), Houston, TX 77030===		Hashem B. El-Serag	male	0.98	Sections of Health Services Research, Houston Center for Quality of Care & Utilization Studies, Houston VA Medical Center and Baylor College of Medicine, Houston, TX Sections of Gastroenterology, Houston Center for Quality of Care & Utilization Studies, Houston VA Medical Center and Baylor College of Medicine, Houston, TX	USA	north America
HEPATOLOGY	2015	17.425	Dysregulated serum response factor triggers formation of hepatocellular carcinoma	The ubiquitously expressed transcriptional regulator serum response factor (SRF) is controlled by both Ras/MAPK (mitogen-activated protein kinase) and Rho/actin signaling pathways, which are frequently activated in hepatocellular carcinoma (HCC). We generated SRF-VP16iHep mice, which conditionally express constitutively active SRF-VP16 in hepatocytes, thereby controlling subsets of both Ras/MAPK-…	Stefan Ohrnberger,	male	0.98	Department for Molecular Biology, Interfaculty Institute of Cell Biology, Tuebingen University, Germany		, Alfred Nordheim	male	0.98	Department for Molecular Biology, Interfaculty Institute of Cell Biology, Tuebingen University, Germany German Cancer Consortium (DKTK) and DKFZ, Heidelberg, Germany	Germany	Europe
HEPATOLOGY	2015	17.425	Tumor-infiltrating, interleukin-33–producing effector-memory CD8+ T cells in resected hepatocellular carcinoma prolong patient survival	Interleukin-33 (IL-33), a cytokine with pleiotropic functions, is elevated in serum of patients with hepatocellular carcinoma (HCC). This study investigated the effects of local IL-33 expression in resected HCC on patient survival and on the immunological and molecular tumor microenvironment. Tissue of resected HCCs was stained for hematoxylin and eosin, Masson trichrome, alpha-smooth muscle acti…	Stefan M. Brunner	male	0.98	Department of Surgery, University Medical Center Regensburg, Regensburg, Germany		Stefan Fichtner-Feigl	male	0.98	Department of Surgery, University Medical Center Regensburg, Regensburg, Germany	Germany	Europe
HEPATOLOGY	2020	17.425	Schistosoma mansoni Egg–Secreted Antigens Activate Hepatocellular Carcinoma–Associated Transcription Factors c-Jun and STAT3 in Hamster and Human Hepatocytes	Clinical data have provided evidence that schistosomiasis can promote hepatocellular carcinogenesis. c-Jun and STAT3 are critical regulators of liver cancer development and progression. The aim of the present study was to investigate the hepatocellular activation of c-Jun and STAT3 by Schistosoma mansoni infection. Expression and function of c-Jun and STAT3 as well as proliferation and DNA repair…	Martin Roderfeld	male	0.98	Department of Gastroenterology, Justus-Liebig-University, Giessen, Germany		Elke Roeb	female	0.98	Department of Gastroenterology, Justus-Liebig-University, Giessen, Germany	Germany	Europe
HEPATOLOGY	2020	17.425	Combined Effect of PNPLA3, TM6SF2, and HSD17B13 Variants on Risk of Cirrhosis and Hepatocellular Carcinoma in the General Population	Background and Aims We hypothesized that a genetic risk score (GRS) for fatty liver disease influences the risk of cirrhosis and hepatocellular carcinoma (HCC). Three genetic variants (patatin-like phospholipase domain–containing protein 3 [PNPLA3] p.I148M; transmembrane 6, superfamily member 2 [TM6SF2] p.E167K; and hydroxysteroid 17-beta dehydrogenase 13 [HSD17B13] rs72613567) were combined into…	Helene Gellert-Kristensen	female	0.98	Department of Clinical Biochemistry, Rigshospitalet, Copenhagen, Denmark Faculty of Health and Medical Sciences, University of Copenhagen, Copenhagen, Denmark		Stefan Stender	male	0.98	Department of Clinical Biochemistry, Rigshospitalet, Copenhagen, Denmark Faculty of Health and Medical Sciences, University of Copenhagen, Copenhagen, Denmark Department of Clinical Biochemistry, Bispebjerg and Frederiksberg Hospital, Copenhagen, Denmark	Denmark	Europe
HEPATOLOGY	2005	17.425	Transforming growth factor β can mediate apoptosis via the expression of TRAIL in human hepatoma cells	Reactive oxygen species (ROS) are implicated in tissue damage causing primary hepatic dysfunction following ischemia/reperfusion injury and during inflammatory liver diseases. A potential role of extracellular signal-regulated kinase (ERK) as a mediator of survival signals during oxidative stress was investigated in primary cultures of hepatocytes exposed to ROS. Hydrogen peroxide (H2O2) induced …	Carola M. Rosseland,	female	0.98	Laboratory for Toxicopathology, Institute of Pathology, Rikshospitalet University Hospital, Norway Center for Cellular Stress Responses, Norway		Ellen Skarpen	female	0.98	Laboratory for Toxicopathology, Institute of Pathology, Rikshospitalet University Hospital, Norway Center for Cellular Stress Responses, Norway	Norway	Europe
HEPATOLOGY	2020	17.425	Associations Between Prediagnostic Concentrations of Circulating Sex Steroid Hormones and Liver Cancer Among Postmenopausal Women	Background and Aims In almost all countries, incidence rates of liver cancer (LC) are 100%-200% higher in males than in females. However, this difference is predominantly driven by hepatocellular carcinoma (HCC), which accounts for 75% of LC cases. Intrahepatic cholangiocarcinoma (ICC) accounts for 12% of cases and has rates only 30% higher in males. Hormones are hypothesized to underlie observed…	Jessica L. Petrick	female	0.98	Division of Cancer Epidemiology and Genetics, National Cancer Institute, Bethesda, MD Slone Epidemiology Center, Boston University, Boston, MA		Katherine A. McGlynn	female	0.98	Division of Cancer Epidemiology and Genetics, National Cancer Institute, Bethesda, MD	USA	north America
AMERICAN JOURNAL OF GASTROENTEROLOGY	2005	10.864	The Effect of HIV Coinfection on the Risk of Cirrhosis and Hepatocellular Carcinoma in U.S. Veterans with Hepatitis C	OBJECTIVES This study was conducted to determine whether HIV coinfection increases the risk of cirrhosis in HCV-infected patients in the HAART and pre-HAART eras. Further, the risk of hepatocellular carcinoma was also examined. METHODS This retrospective cohort study was conducted among HCV-infected veterans who were seen at one of the 172 Veterans Health Administration hospitals between October …	Kramer, Jennifer R.	female	0.98	Houston Center for Quality of Care and Utilization Studies, Michael E. DeBakey Veterans Affairs Medical Center (152), Houston, TX 77030.		El-Serag, Hashem B	male	0.98	Houston Center for Quality of Care and Utilization Studies, Health Services Research and Development Service, Michael E. DeBakey Veterans Affairs Medical Center, Houston, Texas; The Sections of Health Services Research, Infectious Diseases, and Gastroenterology, Department of Medicine, Baylor College of Medicine, Houston, Texas; and The University of Texas Health Science Center at Houston School …	USA	north America
Alimentary Pharmacology ＆ Therapeutics	2020	8.171	Sequential systemic treatment in patients with hepatocellular carcinoma	Background Hepatocellular carcinoma (HCC) is one of the most lethal cancers. After many years of stagnation, there are now several systemic treatments available for patients with HCC. Aim To analyse the feasibility and efficacy of sequential systemic treatments in patients with HCC in clinical practice. Methods In this multicentre study, patients who were treated with novel systemic therapies for…	Martha	female	0.98	Department of Gastroenterology, Hepatology and Endocrinology, Hannover Medical School, Hannover, Germany	Germany	Arndt	male	0.98	Department of Gastroenterology, Hepatology and Endocrinology, Hannover Medical School, Hannover, Germany	Germany	Europe
JOURNAL OF GASTROENTEROLOGY	2000	7.527	Transcatheter therapy of gastric cancer metastatic to the liver: preliminary results	Little is known about the effectiveness of transcatheter chemotherapy in liver metastases from gastric cancer. The aim of this study was to evaluate the initial results of hepatic artery infusion and oily chemoembolization in these liver secondaries. Courses of transcatheter arterial infusion with 5-fluorouracil/doxorubicin (12 patients) and oily chemoembolization with doxorubicin-in-iodized oil …	Pavel G. Tarazov	male	0.98	Division of Angio/Interventional Radiology, St. Petersburg Research Institute of Roentgenology and Radiation Therapy, Leningradskaja St. 70/4, Pesochny-2, St. Petersburg 197758, Russia, RU	Russia	Pavel G. Tarazov	male	0.98	Division of Angio/Interventional Radiology, St. Petersburg Research Institute of Roentgenology and Radiation Therapy, Leningradskaja St. 70/4, Pesochny-2, St. Petersburg 197758, Russia, RU	Russia	Europe
Liver international	2005	6.115	Coordinated expression of cyclin D1 and LEF-1/TCF transcription factor is restricted to a subset of hepatocellular carcinoma	Background: While the Wnt pathway has been widely implicated in hepatocarcinogenesis, the role of cyclin D1 as a direct downstream target gene of β-catenin-lymphoid enhancer factor-1 (LEF-1)/T-cell factor (TCF) signaling is controversely discussed. Methods: By immunohistochemical analyses we studied the subcellular localization of LEF-1/TCF and cyclin D1 in 162 hepatocellular carcinoma (HCC). Sin…	Annette Schmitt-Graeff	female	0.98	Institute of Pathology, University Hospital Freiburg, Alberstrasse 19, D-79104 Freiburg, Germany	Germany	Hubert Erich Blum	male	0.98	Departments of Internal Medicine II	Germany	Europe
Liver international	2005	6.115	Hepatic expression of the tumor necrosis factor family member lymphotoxin-β is regulated by interleukin (IL)-6 and IL-1β: transcriptional control mechanisms in oval cells and hepatoma cell lines	Background: Lymphotoxin-beta (LT-beta) plays an important role in inflammation and its promoter contains a functional nuclear factor-kappaB (NF-kappaB) element, rendering it a likely target of pro-inflammatory cytokines. Inflammatory cytokines play a central role in liver regeneration resulting from acute or chronic liver injury, with interleukin (IL)-6 signaling essential for liver regeneration …	Lily S Subrata	female	0.98	Biochemistry and Molecular Biology, School of Biomedical and Chemical Sciences, The University of Western Australia, Crawley, Western Australia, Australia	Australia	Lawrence J Abraham	male	0.98	Biochemistry and Molecular Biology, School of Biomedical and Chemical Sciences, The University of Western Australia, Crawley, Western Australia, Australia	Australia	Oceania
Liver transplantation	2000	6.074	Improved survival with screening for hepatocellular carcinoma	Linda L. Wong		female	0.98	Department of Surgery, University of Hawaii School of Medicine and St Francis Medical Center, Honolulu, HI	USA	Livingston M. Wong	male	0.98	Department of Surgery, University of Hawaii School of Medicine and St Francis Medical Center, Honolulu, HI	USA	north America
Journal of Hepatology	2000	25.083	Combined gene therapy with suicide gene and interleukin-12 is more efficient than therapy with one gene alone in a murine model of hepatocellular carcinoma	Background/Aims: Gene therapy has emerged as a new form of treatment for unresectable hepatocellular carcinoma (HCC). We evaluate here the effect of IL-12 and the suicide gene thymidine kinase as single agents and in combination to treat experimental liver cancer. Methods: Recombinant adenoviruses expressing mouse interleukin-12 (AdCMVIL-12) or thymidine kinase of herpes simplex virus (AdCMVtk) o…	Marek Drozdzik	male	0.99	Division of Hepatology and Gene Therapy, Department of Medicine, School of Medicine and Clinica Universitaria, University of Navarra, Pamplona, Spain	Spain	Jesus Prieto	male	0.98	Division of Hepatology and Gene Therapy, Department of Medicine, School of Medicine and Clinica Universitaria, University of Navarra, Pamplona, Spain	Spain	Europe
Journal of Hepatology	2000	25.083	Prevalence and prognostic value of hepatocellular carcinoma in cirrhotic patients presenting with spontaneous bacterial peritonitis	Background/Aims: This study examined the prognostic power of hepatocellular carcinoma in patients presenting an episode of spontaneous bacterial peritonitis treated with 3rd generation cephalosporins or quinolones, and subsequent prophylaxis with norfloxacin until death or transplantation. Methods: The study comprises the prospective evaluation of 168 consecutive cirrhosis patients presenting an …	Josep M Llovet	male	0.99	BCLC (Barcelona-Clinic Liver Cancer) Group, Liver Unit, Hospital Clinic i Provincial, Barcelona, Spain	Spain	Juan Rodés	male	0.98	BCLC (Barcelona-Clinic Liver Cancer) Group, Liver Unit, Hospital Clinic i Provincial, Barcelona, Spain	Spain	Europe
Journal of Hepatology	2005	25.083	Alcohol, tobacco and obesity are synergistic risk factors for hepatocellular carcinoma	Background/Aims Alcohol has been shown to be an important risk factor for hepatocellular carcinoma (HCC). The role of tobacco as a risk factor for HCC is controversial. Recently, obesity has been reported to be a risk factor for HCC. We investigated whether these factors increase the risk of HCC in American patients. Methods Consecutive patients with HCC, cirrhosis without HCC and, control patien…	Jorge A.Marrero	male	0.99	Division of Gastroenterology, University of Michigan, 3912 Taubman Center, Ann Arbor, MI 48109-0362, USA	USA	Anna S.Lok	female	0.98	Division of Gastroenterology, University of Michigan, 3912 Taubman Center, Ann Arbor, MI 48109-0362, USA	USA	north America
Journal of Hepatology	2005	25.083	Overexpression of the two nucleotide excision repair genes ERCC1 and XPC in human hepatocellular carcinoma	Background/Aims Little is known about the nucleotide excision repair (NER) pathway in the resistance of human hepatocellular carcinoma (HCC) to chemotherapeutics. We investigated expression of several NER genes in human HCC and matching non-tumor tissue (NT) and in normal liver. Methods Expression of CSA, CSB, XPC, hHR23B, XPA, XPB, ERCC1 and p53 genes was analyzed by quantitative RT-PCR and immu…	Alain Fautrel	male	0.99	INSERM U620, Détoxication et Reparation Tissulaire, Faculté des Sciences Pharmaceutiques et Biologiques; Université de Rennes I, 35043 Rennes Cedex, France	France	Sophie Langouët	female	0.98	INSERM U620, Détoxication et Reparation Tissulaire, Faculté des Sciences Pharmaceutiques et Biologiques; Université de Rennes I, 35043 Rennes Cedex, France	France	Europe
Journal of Hepatology	2005	25.083	Doxorubicin coupled to lactosaminated albumin inhibits the growth of hepatocellular carcinomas induced in rats by diethylnitrosamine	Background/Aims The hepatocyte receptor for asialoglycoproteins internalizes galactosyl terminating macromolecules which can be used as hepatotropic drug carriers. Since this receptor is also expressed on the cells of well differentiated human hepatocellular carcinomas (HCCs), we studied whether conjugation of doxorubicin (DOXO) with lactosaminated human albumin (L-HSA) increases the drug efficac…	Luigi Fiume	male	0.99	Department of Experimental Pathology, University of Bologna, via San Giacomo, 14 40126 Bologna, Italy	Italy	Giuseppina Di Stefano	female	0.98	Department of Experimental Pathology, University of Bologna, via San Giacomo, 14 40126 Bologna, Italy	Italy	Europe
Journal of Hepatology	2005	25.083	Oncogenic role of the frizzled-7/β-catenin pathway in hepatocellular carcinoma	Background/Aims The molecular mechanisms of hepatocarcinogenesis remain largely unknown. Previous studies suggest that activation of the Wnt/β-catenin pathway is important during hepatocyte transformation but the role of Frizzled receptor (FZD) in this process has not been defined. Here we investigate activation of this pathway by FZD using transgenic hepatocellular carcinoma (HCC) murine models.…	Philippe Merle	male	0.99	Department of Medicine and Pathology, Brown Medical School, The Liver Research Center, Providence, 55 Claverick St., 4th Floor, Providence, RI 02903, Rhode Island 02903, USA	USA	Jack R.Wands	male	0.98	Department of Medicine and Pathology, Brown Medical School, The Liver Research Center, Providence, 55 Claverick St., 4th Floor, Providence, RI 02903, Rhode Island 02903, USA	USA	north America
Journal of Hepatology	2015	25.083	Statin and the risk of hepatocellular carcinoma and death in a hospital-based hepatitis B-infected population: A propensity score landmark analysis	Background & Aims The use of statin in hepatocellular carcinoma (HCC) and death prevention is still uncertain among hepatitis B infected (HBV) patients. This study aimed to examine the effect of statin on HCC and death in a HBV population. Methods We conducted a hospital-based population study of HBV patients, using the Hospital Authority database in Hong Kong. We defined statin use by landmark a…	John Chen Hsiang	male	0.99	Institute of Digestive Disease, The Chinese University of Hong Kong, Hong Kong, China	China	Henry Lik-Yuen Chan	male	0.98	Institute of Digestive Disease, The Chinese University of Hong Kong, Hong Kong, China	China	Asia
Journal of Hepatology	2020	25.083	Clathrin switches transforming growth factor-β role to pro-tumorigenic in liver cancer	Background & Aims Upon ligand binding, tyrosine kinase receptors, such as epidermal growth factor receptor (EGFR), are recruited into clathrin-coated pits for internalization by endocytosis, which is relevant for signalling and/or receptor degradation. In liver cells, transforming growth factor-β (TGF-β) induces both pro- and anti-apoptotic signals; the latter are mediated by the EGFR pathway. Si…	Daniel Caballero-Díaz	male	0.99	Oncology Program, CIBEREHD, National Biomedical Research Institute on Liver and Gastrointestinal Diseases, Instituto de Salud Carlos III, 28029 Madrid, Spain。TGF-β and Cancer Group, Oncobell Program, Bellvitge Biomedical Research Institute (IDIBELL), Gran Via de L'Hospitalet, 199, 08908 Barcelona, Spain	Spain	Isabel Fabregat	female	0.98	Oncology Program, CIBEREHD, National Biomedical Research Institute on Liver and Gastrointestinal Diseases, Instituto de Salud Carlos III, 28029 Madrid, Spain。TGF-β and Cancer Group, Oncobell Program, Bellvitge Biomedical Research Institute (IDIBELL), Gran Via de L'Hospitalet, 199, 08908 Barcelona, Spain	Spain	Europe
gut	2015	23.059	Original article: Integration of tumour and viral genomic characterisations in HBV-related hepatocellular carcinomas	Background and aim Hepatocellular carcinoma (HCC) is the most common liver cancer. We characterised HCC associated with infection compared with non-HBV-related HCC to understand interactions between viral and hepatocyte genomic alterations and their relationships with clinical features. Methods Frozen HBV (n=86) or non-HBV-related (n=90) HCC were collected in two French surgical departments. Vira…	Giuliana Amaddeo	female	0.99	Inserm, UMR-674, Génomique fonctionnelle des tumeurs solides, IUH, Paris, France Université Paris Descartes, Labex Immuno-oncology, Sorbonne Paris Cité, Faculté de Médecine, Paris, France	France	Jessica Zucman-Rossi	female	0.98	Inserm, UMR-674, Génomique fonctionnelle des tumeurs solides, IUH, Paris, France Université Paris Descartes, Labex Immuno-oncology, Sorbonne Paris Cité, Faculté de Médecine, Paris, FranceHopital Europeen Georges Pompidou, Paris, France	France	Europe
Gastroenterology	2000	22.682	Role of ATP7B in biliary copper excretion in a human hepatoma cell line and normal rat hepatocytes	Background & Aims: Wilson's disease is a genetic disorder characterized by the accumulation of copper in the body caused by a defect of biliary copper excretion. The Wilson's disease gene has been cloned; however, the precise localization of the gene product (ATP7B) and its role in biliary copper excretion have not been clarified. Methods: We constructed a chimeric protein between green fluoresce…	Masaru Harada	male	0.99	Second Department of Medicine, Kurume University School of Medicine, Kurume, Japan; ‡Department of Biochemistry, Akita University School of Medicine, Akita, Japan; §Department of Anatomy, Miyazaki Medical College, Miyazaki, Japan; ∥Division of Physiological Chemistry, Faculty of Pharmaceutical Science, Kyushu University, Fukuoka, Japan; ¶Department of Medical Technology 1, School of Health Scienc…		Michio Sata	male	0.98	n; ‡Department of Biochemistry, Akita University School of Medicine, Akita, Japan; §Department of Anatomy, Miyazaki Medical College, Miyazaki, Japan; ∥Division of Physiological Chemistry, Faculty of Pharmaceutical Science, Kyushu University, Fukuoka, Japan; ¶Department of Medical Technology 1, School of Health Sciences University of Occupational and Environmental Health, Kitakyushu, Japan; and #I…	Japan	Asia
Gastroenterology	2020	22.682	Hepatocellular Carcinoma Cells Up-regulate PVRL1, Stabilizing PVR and Inhibiting the Cytotoxic T-Cell Response via TIGIT to Mediate Tumor Resistance to PD1 Inhibitors in Mice	Background & Aims Immune checkpoint inhibitors are effective in the treatment of some hepatocellular carcinomas (HCCs), but these tumors do not always respond to inhibitors of programmed cell death 1 (PDCD1, also called PD1). We investigated mechanisms of resistance of liver tumors in mice to infiltrating T cells. Methods Mice were given hydrodynamic tail vein injections of clustered regularly in…	David Kung-Chun Chiu	male	0.99	Department of Pathology, The University of Hong Kong, Hong Kong		Carmen Chak-Lui Wong	female	0.98	Department of Pathology, The University of Hong Kong, Hong Kong	China	Asia
Gastroenterology	2020	22.682	Cooperation Between Distinct Cancer Driver Genes Underlies Intertumor Heterogeneity in Hepatocellular Carcinoma	Background And Aims The pattern of genetic alterations in cancer driver genes in patients with hepatocellular carcinoma (HCC) is highly diverse, which partially explains the low efficacy of available therapies. In spite of this, the existing mouse models only recapitulate a small portion of HCC inter-tumor heterogeneity, limiting the understanding of the disease and the nomination of personalized…	Pedro Molina-Sánchez	male	0.99	Department of Oncological Sciences, Icahn School of Medicine at Mount Sinai, New York, New York		Amaia Lujambio	female	0.98	Department of Oncological Sciences, Icahn School of Medicine at Mount Sinai, New York, New York	USA	north America
Gastroenterology	2010	22.682	Prevalence of Colorectal Cancer Surveillance for Ulcerative Colitis in an Integrated Health Care Delivery System	Background & Aims The absence of grade A supporting evidence for surveillance colonoscopy in patients with ulcerative colitis (UC) has led to controversy regarding its benefit, yet it is routinely recommended in practice guidelines. Limited data are available on rates of colonoscopy surveillance and factors associated with surveillance. Methods A retrospective study of UC patients receiving care …	Fernando S. Velayos	male	0.99	Division of Gastroenterology, Department of Internal Medicine, University of California, San Francisco		Lisa J. Herrinton	female	0.98	Division of Research, Kaiser Permanente Northern California, Oakland, California	USA	north America
Gastroenterology	2015	22.682	Analysis of Liver Cancer Cell Lines Identifies Agents With Likely Efficacy Against Hepatocellular Carcinoma and Markers of Response	Background and aims Hepatocellular carcinomas (HCCs) are heterogeneous aggressive tumors with low rates of response to treatment at advanced stages. We screened a large panel of liver cancer cell lines (LCCLs) to identify agents that might be effective against HCC and markers of therapeutic response. Methods We performed whole-exome RNA and microRNA sequencing and quantification of 126 proteins i…	Stefano Caruso	male	0.99	Centre de Recherche des Cordeliers, Sorbonne Université, Inserm, UMRS-1138, F-75006 Paris, France		Sandra Rebouissou	female	0.98	Centre de Recherche des Cordeliers, Sorbonne Université, Inserm, UMRS-1138, F-75006 Paris, France	France	Europe
Gastroenterology	2020	22.682	Signal Transducer and Activator of Transcription 3, Mediated Remodeling of the Tumor Microenvironment Results in Enhanced Tumor Drug Delivery in a Mouse Model of Pancreatic Cancer	Background & Aims A hallmark of pancreatic ductal adenocarcinoma (PDAC) is the presence of a dense desmoplastic reaction (stroma) that impedes drug delivery to the tumor. Attempts to deplete the tumor stroma have resulted in formation of more aggressive tumors. We have identified signal transducer and activator of transcription (STAT) 3 as a biomarker of resistance to cytotoxic and molecularly ta…	Nagaraj S. Nagathihalli	male	0.99	Division of Surgical Oncology, Department of Surgery, University of Miami Miller School of Medicine, Sylvester Comprehensive Cancer Center, Miami, Florida		Nipun B. Merchant	male	0.98	Division of Surgical Oncology, Department of Surgery, University of Miami Miller School of Medicine, Sylvester Comprehensive Cancer Center, Miami, Florida	USA	north America
Gastroenterology	2020	22.682	Signal Transducer and Activator of Transcription 3, Mediated Remodeling of the Tumor Microenvironment Results in Enhanced Tumor Drug Delivery in a Mouse Model of Pancreatic Cancer	Background & Aims A hallmark of pancreatic ductal adenocarcinoma (PDAC) is the presence of a dense desmoplastic reaction (stroma) that impedes drug delivery to the tumor. Attempts to deplete the tumor stroma have resulted in formation of more aggressive tumors. We have identified signal transducer and activator of transcription (STAT) 3 as a biomarker of resistance to cytotoxic and molecularly ta…	Nagaraj S. Nagathihalli	male	0.99	Division of Surgical Oncology, Department of Surgery, University of Miami Miller School of Medicine, Sylvester Comprehensive Cancer Center, Miami, Florida		Nipun B. Merchant	male	0.98	Division of Surgical Oncology, Department of Surgery, University of Miami Miller School of Medicine, Sylvester Comprehensive Cancer Center, Miami, Florida	USA	north America
HEPATOLOGY	2000	17.425	Gene therapy of hepatocellular carcinoma in vitro and in vivo in nude mice by adenoviral transfer of the escherichia coli purine nucleoside phosphorylase gene	Expression of viral or bacterial enzymes in tumor cells to convert nontoxic prodrugs into highly toxic metabolites is an attractive gene-therapeutic approach for the treatment of hepatocellular carcinoma (HCC). The Escherichia coli purine nucleoside phosphorylase (PNP) converts purine analogs into freely diffusible metabolites, which are highly toxic to dividing and nondividing cells. We investig…	Leonhard Mohr	male	0.99	Molecular Hepatology Laboratory, Massachusetts General Hospital Cancer Center, Harvard Medical School, Charlestown, MA Department of Medicine II, University Hospital Freiburg, Freiburg, Germany		Jack R. Wands	male	0.98	Molecular Hepatology Laboratory, Massachusetts General Hospital Cancer Center, Harvard Medical School, Charlestown, MA Brown University, The Liver Research Center, 55 Claverick Street, Providence, RI 02903. fax: (401) 444-2939===	USA	north America
HEPATOLOGY	2005	17.425	Eradication of advanced hepatocellular carcinoma in rats via repeated hepatic arterial infusions of recombinant VSV†	Viruses that replicate selectively in cancer cells hold considerable promise as novel therapeutic agents for the treatment of malignancy. Vesicular stomatitis virus (VSV) is a nonpathogenic RNA virus with intrinsic oncolytic specificity due to attenuated antiviral responses in many tumors. We report that repeated hepatic arterial infusion of recombinant syncytia-forming VSV vector in advanced mul…	Katsunori Shinozaki	male	0.99	Department of Gene and Cell Medicine, Mount Sinai School of Medicine, New York, NY		Savio L.C. Woo	male	0.98	Department of Gene and Cell Medicine, Mount Sinai School of Medicine, New York, NY	USA	north America
HEPATOLOGY	2005	17.425	Prognosis of hepatocellular carcinoma: Comparison of 7 staging systems in an American cohort	Currently there is no consensus as to which staging system is best in predicting the survival of patients with hepatocellular carcinoma (HCC). The aims of this study were to identify independent predictors of survival and to compare 7 available prognostic staging systems in patients with HCC. A total of 239 consecutive patients with cirrhosis and HCC seen between January 1, 2000, and December 31,…	Jorge A. Marrero	male	0.99	Division of Gastroenterology, Department of Internal Medicine, University of Michigan, Ann Arbor, MI		Anna S. Lok	female	0.98	Division of Gastroenterology, Department of Internal Medicine, University of Michigan, Ann Arbor, MI	USA	north America
HEPATOLOGY	2010	17.425	Activation of LKB1-Akt pathway independent of phosphoinositide 3-kinase plays a critical role in the proliferation of hepatocellular carcinoma from nonalcoholic steatohepatitis	LKB1, originally considered a tumor suppressor, plays an important role in hepatocyte proliferation and liver regeneration. Mice lacking the methionine adenosyltransferase (MAT) gene MAT1A exhibit a chronic reduction in hepatic S-adenosylmethionine (SAMe) levels, basal activation of LKB1, and spontaneous development of nonalcoholic steatohepatitis (NASH) and hepatocellular carcinoma (HCC). These …	Nuria Martínez-López	female	0.99	CIC bioGUNE, Centro de Investigación Biomédica en Red de Enfermedades Hepáticas y Digestivas (Ciberehd), Technology Park of Bizkaia, Bizkaia, Spain These authors contributed equally to this study.		Maria L. Martínez-Chantar	female	0.98	CIC bioGUNE, Centro de Investigación Biomédica en Red de Enfermedades Hepáticas y Digestivas (Ciberehd), Technology Park of Bizkaia, Bizkaia, Spain fax: (34)-944-061301 CIC bioGUNE, Technology Park of Bizkaia, 48160 Derio, Bizkaia, Spain===	Spain	Europe
HEPATOLOGY	2010	17.425	Genetic variations at loci involved in the immune response are risk factors for hepatocellular carcinoma	Primary liver cancer is the third most common cause of cancer-related death worldwide, with a rising incidence in Western countries. Little is known about the genetic etiology of this disease. To identify genetic factors associated with hepatocellular carcinoma (HCC) and liver cirrhosis (LC), we conducted a comprehensive, genome-wide variation analysis in a population of unrelated Asian individua…	Robert J. Clifford	male	0.99	Laboratory of Population Genetics, National Cancer Institute, National Institutes of Health, Bethesda, MD fax: (301) 480-6641 Laboratory of Population Genetics, NCI, NIH, Bethesda, MD 20892===		Kenneth H. Buetow	male	0.98	Laboratory of Population Genetics, National Cancer Institute, National Institutes of Health, Bethesda, MD Center for Bioinformatics and Information Technology, National Cancer Institute, Rockville, MD	USA	north America
HEPATOLOGY	2015	17.425	Fibroblast growth factor receptor 3 isoforms: Novel therapeutic targets for hepatocellular carcinoma?	Fibroblast growth factor receptors (FGFRs) are frequently up-regulated in subsets of hepatocellular carcinoma (HCC). Here, we provide mechanistic insight that FGFR3 splice variants IIIb and IIIc impact considerably on the malignant phenotype of HCC cells. The occurrence of FGFR3 variants was analyzed in human HCC samples. In hepatoma/hepatocarcinoma cell lines, FGFR3 isoforms were overexpressed b…	Jakob Paur	male	0.99	Department of Medicine I, Division: Institute of Cancer Research, Comprehensive Cancer Center Vienna, Medical University of Vienna, Vienna, Austria		Bettina Grasl-Kraupp	female	0.98	Department of Medicine I, Division: Institute of Cancer Research, Comprehensive Cancer Center Vienna, Medical University of Vienna, Vienna, Austria	Austria	Europe
JOURNAL OF GASTROENTEROLOGY	2005	7.527	Monitoring of hepatocellular carcinoma, following proton radiotherapy, with contrast-enhanced color Doppler ultrasonography	Background We have reported that proton radiotherapy for hepatocellular carcinoma (HCC) is a safe and effective therapeutic option. However, it is difficult to evaluate its effect in certain cases. Recently, it has been reported that the usage of contrast-enhanced color Doppler ultrasonography (CECDU) can improve diagnostic accuracy, both in terms of the presence of hepatic tumor and in the evalu…	Gaku Niizawa	male	0.99	Division of Gastroenterology and Hepatology, Institute of Clinical Medicine, Graduate School of Comprehensive Human Sciences and University Hospital, University of Tsukuba, 1-1-1 Tennoudai, Tsukuba, 305-8575, Japan	Japan	Naomi Tanaka	female	0.98	Division of Gastroenterology and Hepatology, Institute of Clinical Medicine, Graduate School of Comprehensive Human Sciences and University Hospital, University of Tsukuba, 1-1-1 Tennoudai, Tsukuba, 305-8575, Japan	Japan	Asia
Journal of Hepato-Biliary-Pancreatic Sciences	2000	7.027	Extent of pathologic invasion of the inferior vena cava in resected liver cancer compared with possible caval invasion diagnosed by preoperative images	The extent of cancerous invasion of the inferior vena cava (IVC) determined from resected liver cancer was examined pathologically. Ten patients presenting with liver cancer (metastatic liver cancer, five patients; hepatocellular carcinoma, three; and cholangiocellular carcinoma, two) were diagnosed with positive IVC invasion using preoperative imaging techniques of extracorporeal ultrasonography…		male	0.99			Hajime Maeta	male	0.98	First Department of Surgery, Kagawa Medical University, Miki-cho, Kita, Kagawa, 761-0793 Japan	Japan	Asia
Liver international	2005	6.115	Contrast-enhanced gray-scale harmonic ultrasound in the efficacy assessment of ablation treatments for hepatocellular carcinoma	Background: The aim of this study was to compare contrast-enhanced gray-scale harmonic ultrasound with multiphasic spiral computed tomography in the assessment of treatment efficacy of non-surgically treated HCC. Methods: We studied 56 HCCs treated by percutaneous ethanol injection (31 cases), radiofrequency ablation (three cases), trans-arterial chemoembolization (12 cases), and combined treatme…	Maurizio Pompili	male	0.99	Istituto di Medicina Interna e Geriatria, Universita Cattolica del Sacro Cuore, Largo A. Gemelli 8, 00168 Rome, Italy	Italy	Gian Ludovico Rapaccini	male	0.98	Istituto di Medicina Interna e Geriatria, Universita Cattolica del Sacro Cuore, Largo A. Gemelli 8, 00168 Rome, Italy	Italy	Europe
Liver international	2015	6.115	Hepatitis B virus (HBV) DNA integration in patients with occult HBV infection and hepatocellular carcinoma	Background & Aims Hepatitis B virus (HBV) DNA integration in the host genome is a major mechanism responsible for the etiopathogenetic role exerted by HBV in hepatocellular carcinoma (HCC) development. Extensive analyses evaluating viral integration in HBV surface antigen (HBsAg) negative patients with occult HBV infection (OBI) have not yet been performed. The aim of this study was to investigat…	Carlo Saitta	male	0.99	Division of Clinical and Molecular Hepatology, Department of Internal Medicine, University Hospital of Messina, Messina, Italy	Italy	Teresa Pollicino	female	0.98	Division of Clinical and Molecular Hepatology, Department of Internal Medicine, University Hospital of Messina, Messina, Italy	Italy	Europe
Liver international	2015	6.115	TRIP: a pathological score for transarterial chemoembolization resistance individualized prediction in hepatocellular carcinoma	Background & Aims Although potentially very useful in optimizing patient selection and follow-up, the individual response to transarterial chemoembolization (TACE) in hepatocellular carcinoma (HCC) is generally unpredictable. The aim of this study was to identify tissue predictors of tumour resistance to TACE for use in clinical practice on pretreatment biopsies. Methods We investigated the assoc…	Amedeo Sciarra	male	0.99	Pathology Department, Humanitas clinical and Research Center and University of Milan School of Medicine, Milan, Italy	Italy	Valérie Paradis	female	0.98	Pathology Department, Beaujon Hospital, Clichy, 92110 France	France	Europe
Liver international	2020	6.115	The histone acetyltransferase hMOF promotes vascular invasion in hepatocellular carcinoma	Background & Aims Vascular invasion is a major prognostic factor in hepatocellular carcinoma (HCC). We previously identified histone H4 acetylated at lysine 16 (H4K16ac), a histone modification involved in transcription activation, as a biomarker of microvascular invasion (mVI) in HCC. This study aimed to investigate the role of hMOF, the histone acetyltransferase responsible for H4K16 acetylatio…	Nicolas Poté	male	0.99	Department of Pathology, Beaujon Hospital, Assistance Publique-Hôpitaux de Paris, Clichy, France	France	Valérie Paradis	female	0.98	Department of Pathology, Beaujon Hospital, Assistance Publique-Hôpitaux de Paris, Clichy, France	France	Europe
Liver international	2020	6.115	International and multicenter real-world study of sorafenib-treated patients with hepatocellular carcinoma under dialysis	Background & Aims Information on safety and efficacy of systemic treatment in patients with hepatocellular carcinoma (HCC) under dialysis are limited due to patient exclusion from clinical trials. Thus, we aimed to evaluate the rate, prevalence, tolerability, and outcome of sorafenib in this population. Methods We report a multicenter study comprising patients from Latin America and Europe. Patie…	Álvaro Díaz-González	male	0.99	Barcelona Clínic Liver Cancer (BCLC) Group, Liver Unit, Hospital Clínic of Barcelona, IDIBAPS, Barcelona, Spain	Spain	María Reig	female	0.98	Barcelona Clínic Liver Cancer (BCLC) Group, Liver Unit, Hospital Clínic of Barcelona, IDIBAPS, Barcelona, Spain	Spain	Europe
Liver international	2020	6.115	Interaction of FGF9 with FGFR3-IIIb/IIIc, a putative driver of growth and aggressive behaviour of hepatocellular carcinoma	Background & Aims Recently, overexpression of the fibroblast growth factor receptor 3 (FGFR3) splice variants FGFR3-IIIb and FGFR3-IIIc was found in ~50% of hepatocellular carcinoma (HCC). Here, we aim to identify FGFR3-IIIb/IIIc ligands, which drive the progression of HCC. Methods FACS, MTT assay and/or growth curves served to identify the FGFR3-IIIb/IIIc ligand being most effective to induce gr…	Jakob Paur	male	0.99	Department of Medicine I, Division: Institute of Cancer Research, Comprehensive Cancer Center Vienna, Medical University of Vienna, Vienna, Austria	Austria	Bettina Grasl-Kraupp	female	0.98	Department of Medicine I, Division: Institute of Cancer Research, Comprehensive Cancer Center Vienna, Medical University of Vienna, Vienna, Austria	Austria	Europe
Liver international	2020	6.115	Pharmacokinetics and pharmacogenetics of sorafenib in patients with hepatocellular carcinoma: Implications for combination trials	Background & Aims Sorafenib and lenvatinib are the first-line treatments approved in hepatocellular carcinoma (HCC), but information is lacking about the relationships between their pharmacokinetics, patients pharmacogenetic profiles, adverse events (AE) and overall survival. We aimed to elucidate these relationships of tyrosine Kinase Inhibitors, such as sorafenib, in order to improve the design…	Álvaro Díaz-González	male	0.99	BCLC group. Liver Unit, Hospital Clínic de Barcelona. IDIBAPS. CIBERehd, University of Barcelona, Barcelona, Spain	Spain	María Reig	female	0.98	BCLC group. Liver Unit, Hospital Clínic de Barcelona. IDIBAPS. CIBERehd, University of Barcelona, Barcelona, Spain	Spain	Europe
Liver international	2010	6.115	Hepatic progenitor cells in liver cancers from Asian children	Background/Aims: Hepatoblastoma (HB) and hepatocellular carcinoma (HCC) are the two most common primary malignant liver tumours in children. Hepatic progenitor cells have been described and can be stained with K19, EpCAM and CD117. We investigated the morphology and staining patterns of primary liver tumours in Asian children. Methods: Four pathologists studied slides from 39 paediatric patients …	Stephen C. Ward	male	0.99	Department of Pathology, The Mount Sinai Medical Center, New York, NY, USA	USA	Kenji Abe	male	0.98	Department of Pathology, National Institute of Infectious Diseases, Tokyo, Japan	Japan	Asia
Liver transplantation	2000	6.074	Needle-tract implantation from hepatocellular cancer: Is needle biopsy of the liver always necessary?	Ryan Takamori		male	0.99	Department of Surgery, St Francis Medical Center, Honolulu, HI	USA	Livingston Wong	male	0.98	Department of Surgery, St Francis Medical Center, Honolulu, HI	USA	north America
Liver transplantation	2005	6.074	Improving the prediction of hepatocellular carcinoma in cirrhotic patients with an arterially-enhancing liver mass	Jorge A. Marrero		male	0.99	Division of Gastroenterology, Department of Internal Medicine, University of Michigan, Ann Arbor, MI	USA	Anna S. Lok	female	0.98	Division of Gastroenterology, Department of Internal Medicine, University of Michigan, Ann Arbor, MI	USA	north America
Liver transplantation	2005	6.074	Tumor size predicts vascular invasion and histologic grade: Implications for selection of surgical treatment for hepatocellular carcinoma	Timothy M. Pawlik		male	0.99	Department of Surgical Oncology, University of Texas M.D. Anderson Cancer Center, Houston, TX	USA	Eddie K. Abdalla	male	0.98	Department of Surgical Oncology, University of Texas M.D. Anderson Cancer Center, Houston, TX	USA	north America
Liver transplantation	2005	6.074	Percutaneous ablation procedures in cirrhotic patients with hepatocellular carcinoma submitted to liver transplantation: Assessment of efficacy at explant analysis and of safety for tumor recurrence	Maurizio Pompili		male	0.99	Istituto di Medicina Interna e Geriatria, Università Cattolica del Sacro Cuore, Roma, Italy	Italy	Gian Ludovico Rapaccini	male	0.98	Istituto di Medicina Interna e Geriatria, Università Cattolica del Sacro Cuore, Roma, Italy	Italy	Europe
Liver transplantation	2015	6.074	MELDEQ: An alternative Model for End-Stage Liver Disease score for patients with hepatocellular carcinoma	Michael R. Marvin		male	0.99	Division of Transplantation, Hiram C. Polk Jr., M.D. Department of Surgery, University of Louisville, Louisville, KY	USA	Guy N. Brock	male	0.98	Department of Bioinformatics and Biostatistics, School of Public Health and Information Sciences, University of Louisville, Louisville, KY	USA	north America
Journal of Hepatology	2015	25.083	TRIM24 suppresses development of spontaneous hepatic lipid accumulation and hepatocellular carcinoma in mice	Background & Aims Aberrantly high expression of TRIM24 occurs in human cancers, including hepatocellular carcinoma. In contrast, TRIM24 in the mouse is reportedly a liver-specific tumour suppressor. To address this dichotomy and to uncover direct regulatory functions of TRIM24 in vivo, we developed a new mouse model that lacks expression of all Trim24 isoforms, as the previous model expressed nor…	Shiming Jiang	male	1	Department of Biochemistry and Molecular Biology, UT MD Anderson Cancer Center, Houston, TX, USA	USA	Michelle Craig Barton	female	0.98	Department of Biochemistry and Molecular Biology, UT MD Anderson Cancer Center, Houston, TX, USA	USA	north America
Journal of Hepatology	2000	25.083	Transduction of hepatocellular carcinoma (HCC) using recombinant adeno-associated virus (rAAV): in vitro and in vivo effects of genotoxic agents	Background/Aims: Adeno-associated virus (AAV) is an attractive tool for gene therapy. Here we investigated the in vitro and in vivo transduction of hepatocellular carcinoma (HCC) cells by an AAV vector and the efficacy of different strategies to enhance the transduction of the tumor. Methods: Transduction efficiency was determined by analyzing AAV-mediated β-galactosidase gene (rAAV/lacZ) express…	Dacheng Peng	male	1	Division of Hepatology and Gene Therapy, Department of Internal Medicine, Clinica Universitaria and Medical School, University of Navarra, Pamplona, Spain	Spain	Jesus Prieto	male	0.98	Division of Hepatology and Gene Therapy, Department of Internal Medicine, Clinica Universitaria and Medical School, University of Navarra, Pamplona, Spain	Spain	Europe
Journal of Hepatology	2000	25.083	Increased mast cells in hepatocellular carcinoma and intrahepatic cholangiocarcinoma	Background/Aims: Human mast cells are categorized into those positive only for tryptase (MCT) and those positive for both tryptase and chymase (MCTC). Methods: We investigated mast cells in “normal^rdquo; livers (n=13), hepatocellular carcinoma (HCC) (n=49) and intrahepatic cholangiocarcinoma (ICC) (n=44) by double immunostaining and quantitative morphometry. Results: In “normal” livers, mast cel…	Tadashi Terada	male	1	The Second Department of Pathology, Faculty of Medicine, Tottori University, Yonago, Japan	Japan	Yoshiko Matsunaga	female	0.98	The Second Department of Pathology, Faculty of Medicine, Tottori University, Yonago, Japan	Japan	Asia
Journal of Hepatology	2020	25.083	BAP1 mutations define a homogeneous subgroup of hepatocellular carcinoma with fibrolamellar-like features and activated PKA	Background & Aims DNAJB1-PRKACA fusion is a specific driver event in fibrolamellar carcinoma (FLC), a rare subtype of hepatocellular carcinoma (HCC) that occurs in adolescents and young adults. In older patients, molecular determinants of HCC with mixed histological features of HCC and FLC (mixed-FLC/HCC) remain to be discovered. Methods A series of 151 liver tumors including 126 HCC, 15 FLC, and…	Théo Z.Hirsch	male	1	Centre de Recherche des Cordeliers, Sorbonne Université, Inserm, Université de Paris, F-75006 Paris, France。Functional Genomics of Solid Tumors laboratory, équipe labellisée Ligue Nationale contre le Cancer, Labex OncoImmunology, F-75006, Paris, France	France	Jessica Zucman-Rossi	female	0.98	Centre de Recherche des Cordeliers, Sorbonne Université, Inserm, Université de Paris, F-75006 Paris, France。Functional Genomics of Solid Tumors laboratory, équipe labellisée Ligue Nationale contre le Cancer, Labex OncoImmunology, F-75006, Paris, France	France	Europe
gut	2020	23.059	Original research: Targeting monocyte-intrinsic enhancer reprogramming improves immunotherapy efficacy in hepatocellular carcinoma	Objective Hepatocellular carcinoma (HCC), mostly developed in fibrotic/cirrhotic liver, exhibits relatively low responsiveness to immune checkpoint blockade (ICB) therapy. As myeloid-derived suppressor cell (MDSC) is pivotal for immunosuppression, we investigated its role and regulation in the fibrotic microenvironment with an aim of developing mechanism-based combination immunotherapy. Design Fu…	Man Liu	male	1	School of Biomedical Sciences, The Chinese University of Hong Kong, Hong Kong, China Department of Gastroenterology, The First Affiliated Hospital, Sun Yat-Sen University, Guangzhou, China	China	Alfred Sze-Lok Cheng	male	0.98	School of Biomedical Sciences, The Chinese University of Hong Kong, Hong Kong, ChinaState Key Laboratory of Digestive Disease, The Chinese University of Hong Kong, Hong Kong, China	China	Asia
HEPATOLOGY	2010	17.425	Targeting mitogen-activated protein kinase kinase with the inhibitor PD0325901 decreases hepatocellular carcinoma growth in vitro and in mouse model systems	Hepatocellular carcinoma (HCC) is a common cause of death from solid organ malignancy worldwide. Extracellular signal-regulated/mitogen-activated protein kinase kinase (MEK) signaling is a critical growth regulatory pathway in HCC. Targeting MEK with a novel small molecule inhibitor, PD0325901, may inhibit HCC tumorigenesis. PD0325901 (0.01-100 nM) inhibited growth and MEK activity in vitro in im…	Matthew Hennig	male	1	Department of Surgery, Indiana University School of Medicine, Indianapolis, IN		C. Max Schmidt	male	0.98	Department of Surgery, Indiana University School of Medicine, Indianapolis, IN Walther Oncology Center, Indianapolis, IN Indiana University Cancer Center, Indiana University School of Medicine, Indianapolis, IN Richard L. Roudebush Veterans Affairs Medical Center, Indianapolis, IN Department of Biochemistry and Molecular Biology, Indiana University School of Medicine, Indianapolis, IN fax: 317-27…	USA	north America
HEPATOLOGY	2010	17.425	Hepatic resection versus radiofrequency ablation for very early stage hepatocellular carcinoma: A Markov model analysis	No adequate randomized trials have been reported for a comparison between hepatic resection (HR) versus radiofrequency ablation (RFA) for the treatment of patients with very early stage hepatocellular carcinoma (HCC), defined as an asymptomatic solitary HCC <2 cm. For compensated cirrhotic patients with very early stage HCC, a Markov model was created to simulate a randomized trial between HR (gr…	Yun Ku Cho	male	1	Department of Radiology, Seoul Veterans Hospital, Seoul, Korea fax: (82)-2-2225-1488. Department of Radiology, Seoul Veterans Hospital, 6-2 Dunchon-dong, Gangdong-gu, 134-060, Seoul, Korea==		Jin Wook Chung	male	0.98	Department of Radiology and Institute of Radiation Medicine, Seoul National University College of Medicine, Seoul, Korea	Korea	Asia
HEPATOLOGY	2010	17.425	Mitogen-inducible gene-6 is a negative regulator of epidermal growth factor receptor signaling in hepatocytes and human hepatocellular carcinoma	The mitogen-inducible gene-6 (mig-6) is a multi-adaptor protein implicated in the regulation of the HER family of receptor tyrosine kinases. We have reported recently that mig-6 is a negative regulator of epidermal growth factor receptor (EGFR)-dependent skin morphogenesis and tumor formation in vivo. In the liver, ablation of mig-6 leads to an increase in EGFR protein levels, suggesting that mig…	Markus Reschke	male	1	Max-Planck Institute of Biochemistry, Department of Molecular Biology, Martinsried, Germany		Axel Ullrich	male	0.98	Max-Planck Institute of Biochemistry, Department of Molecular Biology, Martinsried, Germany fax: (49)-89-8578-2454 Max-Planck Institute of Biochemistry, Department of Molecular Biology, Am Klopferspitz 18, 82152 Martinsried, Munich, Germany===	Germany	Europe
HEPATOLOGY	2015	17.425	Leukocyte-Specific Protein 1: A Novel Regulator of Hepatocellular Proliferation and Migration Deleted in Human Hepatocellular Carcinoma	Hepatocellular carcinoma (HCC) is the most commonly diagnosed form of liver cancer with high morbidity and mortality. Copy number variation (CNV) analysis of human HCC revealed that leukocyte-specific protein 1 (LSP1) had the highest number of cases with CNV. LSP1, a F-actin-binding protein, is expressed in hematopoietic cells and interacts with kinase suppressor of Ras (KSR), a scaffold for the …	Kelly Koral	female	1	Department of Pathology, University of Pittsburgh, Pittsburgh, PA		George K. Michalopoulos	male	0.98	Department of Pathology, University of Pittsburgh, Pittsburgh, PA	USA	north America
HEPATOLOGY	2015	17.425	Ischemia time impacts recurrence of hepatocellular carcinoma after liver transplantation	Although experimental evidence has indicated that ischemia-reperfusion (I/R) injury of the liver stimulates growth of micrometastases and adhesion of tumor cells, the clinical impact of I/R injury on recurrence of hepatocellular carcinoma (HCC) after liver transplantation (LT) has not been fully investigated. To study this issue, we conducted a retrospective review of the medical records of 391 p…	Shunji Nagai,	male	1	Recanati/Miller Transplantation Institute, Icahn School of Medicine at Mount Sinai, New York, NY Division of Transplant and Hepatobiliary Surgery, Henry Ford Transplant Institute, Henry Ford Hospital, Detroit, MI		Sander S. Florman	male	0.98	Recanati/Miller Transplantation Institute, Icahn School of Medicine at Mount Sinai, New York, NY	USA	north America
HEPATOLOGY	2015	17.425	Activation of the transforming growth factor-β/SMAD transcriptional pathway underlies a novel tumor-promoting role of sulfatase 1 in hepatocellular carcinoma	In vitro studies have proposed a tumor suppressor role for sulfatase 1 (SULF1) in hepatocellular carcinoma (HCC); however, high expression in human HCC has been associated with poor prognosis. The reason underlying this paradoxical observation remains to be explored. Using a transgenic (Tg) mouse model overexpressing Sulf1 (Sulf1-Tg), we assessed the effects of SULF1 on the diethylnitrosamine mod…	Renumathy Dhanasekaran	male	1	Division of Gastroenterology and Hepatology, Mayo Clinic, Rochester, MN		Lewis R. Roberts	male	0.98	Division of Gastroenterology and Hepatology, Mayo Clinic, Rochester, MN	USA	north America
HEPATOLOGY	2015	17.425	Cannabinoid receptor 1 promotes hepatocellular carcinoma initiation and progression through multiple mechanisms	Hepatocellular carcinoma (HCC) has high mortality and no adequate treatment. Endocannabinoids interact with hepatic cannabinoid 1 receptors (CB1Rs) to promote hepatocyte proliferation in liver regeneration by inducing cell cycle proteins involved in mitotic progression, including Forkhead Box M1. Because this protein is highly expressed in HCC and contributes to its genesis and progression, we an…	Bani Mukhopadhyay	male	1	Cholangiocarcinoma (CCA) is a lethal hepatobiliary neoplasm originating from the biliary apparatus. In humans, CCA risk factors include hepatobiliary inflammation and fibrosis. The recently identified interleukin (IL)−1 family member, IL-33, has been shown to be a biliary mitogen which also promotes liver inflammation and fibrosis. Our aim was to generate a mouse model of CCA mimicking the human …		George Kunos	male	0.98	Laboratory of Physiologic Studies, National Institute on Alcohol Abuse and Alcoholism, National Institutes of Health, Bethesda, MD	USA	north America
HEPATOLOGY	2020	17.425	Long-Term Risk of Hepatocellular Carcinoma in HCV Patients Treated With Direct Acting Antiviral Agents	Sustained virologic response (SVR) after direct acting antiviral agents (DAAs) holds promise for reducing hepatocellular cancer (HCC). DAAs have recently been available long enough to estimate the long-term risk. We conducted a retrospective cohort study of hepatitis C virus (HCV) patients who achieved SVR with DAAs from 129 Veterans Health Administration hospitals between January 1, 2015, and De…	Fasiha Kanwal	female	1	Center for Innovations in Quality, Effectiveness and Safety (IQuESt), Michael E. DeBakey Veterans Affairs Medical Center, Houston, TX Section of Gastroenterology and Hepatology, Baylor College of Medicine and Michael E. DeBakey Veterans Affairs Medical Center, Houston, TX Address Correspondence and Reprint Requests to: Fasiha Kanwal, M.D., MSHS 2002 Holcombe Blvd. (152) Houston, TX 77030		Hashem B. El-Serag	male	0.98	Center for Innovations in Quality, Effectiveness and Safety (IQuESt), Michael E. DeBakey Veterans Affairs Medical Center, Houston, TX Section of Gastroenterology and Hepatology, Baylor College of Medicine and Michael E. DeBakey Veterans Affairs Medical Center, Houston, TX	USA	north America
HEPATOLOGY	2020	17.425	Diabetes Is Associated With Increased Risk of Hepatocellular Carcinoma in Patients With Cirrhosis From Nonalcoholic Fatty Liver Disease	Diabetes increases the risk of liver disease progression and cirrhosis development in patients with nonalcoholic steatohepatitis (NASH). The association between diabetes and the risk of hepatocellular carcinoma (HCC) in NASH patients with cirrhosis is not well quantified. All patients with the diagnosis of NASH cirrhosis seen at Mayo Clinic Rochester between January 2006 and December 2015 were id…	Ju Dong Yang	male	1	Division of Gastroenterology and Hepatology, Mayo Clinic College of Medicine and Science, Rochester, MN Division of Digestive and Liver Diseases, Department of Internal Medicine, Cedars-Sinai Medical Center, Los Angeles, CA Comprehensive Transplant Center, Cedars Sinai Medical Center, Los Angeles, CA Samuel Oschin Comprehensive Cancer Institute, Cedars Sinai Medical Center, Los Angeles, CA		Lewis R. Roberts	male	0.98	Division of Gastroenterology and Hepatology, Mayo Clinic College of Medicine and Science, Rochester, MN Address Correspondence and Reprint Requests to: Lewis R. Roberts, M.B., Ch.B., Ph.D. Division of Gastroenterology and Hepatology, Mayo Clinic College of Medicine and Science 200 First Street Southwest Rochester, MN 55905	MN	north America
HEPATOLOGY	2020	17.425	Effect of Metabolic Traits on the Risk of Cirrhosis and Hepatocellular Cancer in Nonalcoholic Fatty Liver Disease	BACKGROUND AND AIMS Nonalcoholic fatty liver disease (NAFLD) is now the most common liver condition. Predicting its progression could help clinicians manage and potentially prevent complications. We evaluated the independent and joint effects of metabolic traits on the risk of cirrhosis and hepatocellular carcinoma (HCC) among patients with NAFLD. APPROACH AND RESULTS We assembled a retrospective…	Fasiha Kanwal	female	1	Section of Gastroenterology and Hepatology, Department of Medicine, Baylor College of Medicine and Michael E. DeBakey Veterans Affairs Medical Center, Houston, TX Center for Innovations in Quality, Effectiveness and Safety (IQuESt), Michael E. DeBakey Veterans Affairs Medical Center, Houston, TX Address Correspondence and Reprint Requests to: Fasiha Kanwal, M.D., M.S.H.S. 2002 Holcombe Blvd. (152…		Hashem B. El-Serag	male	0.98	Section of Gastroenterology and Hepatology, Department of Medicine, Baylor College of Medicine and Michael E. DeBakey Veterans Affairs Medical Center, Houston, TX Center for Innovations in Quality, Effectiveness and Safety (IQuESt), Michael E. DeBakey Veterans Affairs Medical Center, Houston, TX	USA	north America
HEPATOLOGY	2015	17.425	Cd11b+ myeloid cells support hepatic metastasis through down-regulation of angiopoietin-like 7 in cancer cells	Myeloid cells are known to mediate metastatic progression. Here, we attempted to elucidate the mechanisms underlying these effects by identifying gene expression alterations in cancer cells forming hepatic metastases after myeloid cell depletion. Hepatic metastases are heavily infiltrated by CD11b+ myeloid cells. We established hepatic metastases in transgenic CD11b-diphtheria toxin receptor mice…	Su Yin Lim	female	1	CRUK/MRC Oxford Institute for Radiation Oncology, University of Oxford, Oxford, United Kingdom		Ruth J. Muschel	female	0.98	CRUK/MRC Oxford Institute for Radiation Oncology, University of Oxford, Oxford, United Kingdom Department of Oncology, University of Oxford, Oxford, United Kingdom	UK	Europe
AMERICAN JOURNAL OF GASTROENTEROLOGY	2005	10.864	Hepatitis B Virus DNA Integration in Hepatocellular Carcinoma After Interferon-Induced Disappearance of Hepatitis C Virus	OBJECTIVES Hepatocellular carcinoma (HCC) has been reported in patients in whom hepatitis C virus (HCV) was eliminated by interferon (IFN) therapy. We examined the pathogenesis of HCC in patients with sustained viral response. METHODS Operable HCC developed in 7 of 342 patients cured of HCV infection by IFN monotherapy. No patient abused alcohol or had diabetes mellitus or obesity. Resected speci…	Tamori, Akihiro M.D.	male	1	Department of Hepatology, Osaka City University Graduate School of Medicine, Osaka, Japan		Kubo, Shoji M.D.	male	0.98	Department of Hepatology, Osaka City University Graduate School of Medicine, Osaka, Japan	Japan	Asia
Alimentary Pharmacology ＆ Therapeutics	2005	8.171	α-fetoprotein response predicts survival benefits of thalidomide in advanced hepatocellular carcinoma	Background: Radiographic measurements do not always reflect the biological response of hepatocellular carcinoma to drug therapy. Aims: To evaluate the clinical implications of tumour marker (α-fetoprotein) response in advanced hepatocellular carcinoma patients with thalidomide treatment. Patients and methods: Forty-two advanced hepatocellular carcinoma patients with baseline α-fetoprotein levels …	Chen, Litzong	female	1	Division of Cancer Research, National Health Research Institutes, Taipei	China	Whang-Peng, Jacqueline Jia Kang	female	0.98	Division of Cancer Research, National Health Research Institutes, Taipei	China	Asia
Alimentary Pharmacology ＆ Therapeutics	2010	8.171	Intra-arterial therapy with cisplatin suspension in lipiodol and 5-fluorouracil for hepatocellular carcinoma with portal vein tumour thrombosis	Background Portal vein tumour thrombosis is a negative prognostic factor for hepatocellular carcinoma (HCC). Aim To assess the efficacy of cisplatin in lipiodol emulsion combined with 5-fluorouracil (5-FU) for patients with HCC and portal vein tumour thrombosis. Methods The study subjects were 51 patients with the above-specified criteria who received injection of cisplatin suspension in lipiodol…	Hiroaki	male	1	Yame Republic Hospital, Yame, Japan.	Japan	Sata, Michio	male	0.98	Division of Gastroenterology, Department of Medicine, Kurume University School of Medicine, Kurume, Japan.	Japan	Asia
Alimentary Pharmacology ＆ Therapeutics	2015	8.171	Antiviral therapy improves post-hepatectomy survival in patients with hepatitis B virus-related hepatocellular carcinoma: a prospective-retrospective study	Background The effect of antiviral therapy on the post-hepatectomy long-term survival in patients with hepatitis B virus (HBV)-related hepatocellular carcinoma (HCC) remains uncertain. Aim To evaluate the effect of antiviral therapy on post-hepatectomy survival and recurrence in patients with HBV-related HCC. Methods This was a prospective-retrospective study of a total of 404 patients who underw…	Chong, Charing Ching Ning	female	1	Division of Hepato-biliary and Pancreatic Surgery, Department of Surgery, Prince of Wales Hospital, The Chinese University of Hong Kong, Shatin, Hong Kong	China	Chan, Henry Lik Yuen	male	0.98	Department of Medicine and Therapeutics, Prince of Wales Hospital, The Chinese University of Hong Kong, Shatin, Hong Kong	China	Asia
JOURNAL OF GASTROENTEROLOGY	2010	7.527	Strong CD8+ T-cell responses against tumor-associated antigens prolong the recurrence-free interval after tumor treatment in patients with hepatocellular carcinoma	Aim We investigated whether tumor-specific CD8+ T-cell responses affect tumor-free survival as well as the relationship between CD8+ T-cell responses against tumor-associated antigens (TAAs) and the clinical course after tumor treatment in patients with hepatocellular carcinoma (HCC). Methods Twenty patients with HCC that were treated by radiofrequency ablation or trans-catheter chemo-embolizatio…	Kazumasa Hiroishi	male	1	Division of Gastroenterology, Department of Medicine, Showa University School of Medicine, 1-5-8 Hatanodai, Shinagawa-ku, Tokyo, 142-8666, Japan	Japan	Michio Imawari	male	0.98	Division of Gastroenterology, Department of Medicine, Showa University School of Medicine, 1-5-8 Hatanodai, Shinagawa-ku, Tokyo, 142-8666, Japan	Japan	Asia
Journal of Hepato-Biliary-Pancreatic Sciences	2010	7.027	Risk factors for postoperative recurrence of non-B non-C hepatocellular carcinoma	Background/purpose The majority of hepatocellular carcinomas are associated with chronic infection with hepatitis B or C virus. Recently, however, the proportion of non-B non-C hepatocellular carcinomas has been increasing. It is necessary to determine the optimal surgical approach for non-B non-C hepatocellular carcinoma. Methods Seventy-seven patients with non-B non-C hepatocellular carcinoma w…		male	1			Shoji Kubo	male	0.98	Department of Hepato-Biliary-Pancreatic Surgery, Osaka City University Graduate School of Medicine, 1-4-3 Asahimachi, Abeno-ku, Osaka, 545-8585 Japan	Japan	Asia
Journal of Hepato-Biliary-Pancreatic Sciences	2020	7.027	Prognostic value of expanded liver transplantation criteria—the 5-5-500 rule—in patients with hepatic resection for intermediate-stage hepatocellular carcinoma	Background This study aimed to evaluate the prognostic impact of the 5-5-500 rule in patients after hepatic resection for the intermediate stage of hepatocellular carcinoma (HCC; The Barcelona Clinic Liver Cancer classification [BCLC] B). Methods 177 patients had hepatic resection for BCLC-B HCC. The 5-5-500 rule was defined by tumor size ≤5 cm in diameter, tumor number ≤5, and α-fetoprotein ≤500…		male	1			Shoji Kubo	male	0.98	Department of Hepato-Biliary-Pancreatic Surgery, Osaka City University Graduate School of Medicine, Osaka, Japan	Japan	Asia
Liver transplantation	2015	6.074	Combinations of biomarkers and Milan criteria for predicting hepatocellular carcinoma recurrence after liver transplantation	Roongruedee Chaiteerakij		female	1	Division of Gastroenterology and Hepatology, Mayo Clinic Cancer Center, Rochester, MN Department of Medicine, Faculty of Medicine, Chulalongkorn University, Bangkok, Thailand King Chulalongkorn Memorial Hospital, Thai Red Cross Society, Bangkok, Thailand	Thailand	Lewis R. Roberts	male	0.98	Division of Gastroenterology and Hepatology, Mayo Clinic Cancer Center, Rochester, MN	USA	north America
HEPATOLOGY	2015	17.425	Deletion of serine/arginine-rich splicing factor 3 in hepatocytes predisposes to hepatocellular carcinoma in mice	Alterations in RNA splicing are associated with cancer, but it is not clear whether they result from malignant transformation or have a causative role. We show here that hepatocyte-specific deletion of serine/arginine-rich splicing factor 3 (SRSF3) impairs hepatocyte maturation and metabolism in early adult life, and mice develop spontaneous hepatocellular carcinoma (HCC) with aging. Tumor develo…	Supriya Sen	female	0.92	Medical Research Service, VA San Diego Healthcare System, San Diego, CA Department of Medicine, Division of Endocrinology and Metabolism, University of California San Diego, La Jolla, CA		Nicholas J.G. Webster	male	0.99	Medical Research Service, VA San Diego Healthcare System, San Diego, CA Department of Medicine, Division of Endocrinology and Metabolism, University of California San Diego, La Jolla, CA Moores Cancer Center, University of California San Diego, La Jolla, CA	USA	north America
Journal of Hepatology	2000	25.083	Intratumoral genomic heterogeneity in human hepatocellular carcinoma detected by restriction landmark genomic scanning	Background/Aims: One of the unique features of advanced hepatocellular carcinoma (HCC) is the morphological heterogeneity in a single tumor nodule. In order to investigate the intratumoral genomic heterogeneity of HCC, we performed Restriction Landmark Genomic Scanning (RLGS), which allows genomic DNAs to be surveyed at approximately 2000 landmark sites in a single 2-dimensional gel electrophores…	Rieko Saeki	female	0.93	Institute for Molecular and Cellular Biology, Osaka University, Osaka, Japan。The 1st Department of Internal Medicine, Kanazawa University School of Medicine, Ishikawa, Japan	Japan	Kenichi Matsubara	male	0.99	Institute for Molecular and Cellular Biology, Osaka University, Osaka, Japan。Nara Institute of Science and Technology, Nara, Japan	Japan	Asia
Gastroenterology	2005	22.682	Mortality and Hospital Utilization for Hepatocellular Carcinoma in the United States	Background & Aims: The incidence of hepatocellular carcinoma (HCC) has been increasing in the United States. Although resource-intensive treatment modalities have been increasingly applied, these patients still have poor survival. We examined 2 nationally representative databases, the Multiple Cause of Death file and the Nationwide Inpatient Sample database, to examine trends in mortality and hos…	W. Ray Kim	male	0.94	Division of Gastroenterology and Hepatology and Department of Internal Medicine, Mayo Clinic College of Medicine, Rochester, Minnesota, USA		L. Joseph Melton III	male	0.99	Department of Health Sciences Research, Mayo Clinic College of Medicine, Rochester, Minnesota	USA	north America
HEPATOLOGY	2015	17.425	Downstaging of hepatocellular cancer before liver transplant: Long-term outcome compared to tumors within Milan criteria	We report on the long-term intention-to-treat (ITT) outcome of 118 patients with hepatocellular carcinoma (HCC) undergoing downstaging to within Milan/United Network for Organ Sharing T2 criteria before liver transplantation (LT) since 2002 and compare the results with 488 patients listed for LT with HCC meeting T2 criteria at listing in the same period. The downstaging subgroups include 1 lesion…	Francis Y. Yao	male	0.94	Division of Gastroenterology, Department of Medicine, University of California San Francisco, San Francisco, CA Division of Transplant Surgery, Department of Surgery, University of California San Francisco, San Francisco, CA		John P. Roberts	male	0.99	Division of Transplant Surgery, Department of Surgery, University of California San Francisco, San Francisco, CA	USA	north America
Liver international	2020	6.115	An optimized hepatocellular carcinoma prediction model for chronic hepatitis B with well-controlled viremia	Background and Aims Hepatocellular carcinoma (HCC) risk in chronic hepatitis B (CHB) substantially decreased in the era of potent antiviral therapy. We developed an optimized HCC risk prediction model for CHB with well-controlled viremia by nucelos(t)ide analogs (NUCs). Method We analysed those who achieved virological response (VR; serum HBV-DNA < 2000 IU/mL on two consecutive assessments) by NU…	Hye W. Lee	female	0.94	Department of Internal medicine, Yonsei University College of medicine, Seoul, Republic of Korea	Korea	Beom K. Kim	male	0.99	Department of Internal medicine, Yonsei University College of medicine, Seoul, Republic of Korea	Korea	Asia
Liver transplantation	2005	6.074	A prospective study on downstaging of hepatocellular carcinoma prior to liver transplantation	Francis Y. Yao		male	0.94	Department of Medicine, University of California, San Francisco, San Francisco, CA Department of Surgery, University of California, San Francisco, San Francisco, CA	USA	John P. Roberts	male	0.99	Department of Surgery, University of California, San Francisco, San Francisco, CA	USA	north America
Journal of Hepatology	2000	25.083	Positron emission tomography scanning in the evaluation of hepatocellular carcinoma	Background/Aims:18F-fluorodeoxyglucose uptake allows estimation of glucose metabolism by tumor cells using positron emission tomography (PET). We evaluated the role of PET imaging in the diagnosis of hepatocellular carcinoma. Methods: PET images were collected after intravenous injection of 8–12 mCi of 18F-FDG in 20 patients with hepatocellular carcinoma (HCC). PET tumor activity level was assess…	M.Akram Khan	male	0.96	Department of Internal Medicine,USA	USA	Adrian M.Di Bisceglie	male	0.99	Department of Internal Medicine,USA	USA	north America
Journal of Hepatology	2015	25.083	Liver resection for hepatocellular carcinoma in patients with metabolic syndrome: A multicenter matched analysis with HCV-related HCC	Background & Aims The incidence of metabolic syndrome-related hepatocellular carcinoma (MS-HCC) is increasing worldwide. High resection risks are anticipated because of underlying steatohepatitis, but long-term results are unknown. To clarify the outcomes following liver resection in patients with MS-HCC and to compare the outcomes of MS-HCC to HCV-related HCC (HCV-HCC). Methods All the consecuti…	Luca Viganò	male	0.96	Department of Hepatobiliary & General Surgery, Humanitas Clinical and Research Center, Rozzano (MI), Italy。Department of HPB and Digestive Surgery, Ospedale Mauriziano Umberto I, Torino, Italy	Italy	Lorenzo Capussotti	male	0.99	Department of HPB and Digestive Surgery, Ospedale Mauriziano Umberto I, Torino, Italy	Italy	Europe
Journal of Hepatology	2020	25.083	Chronic hepatitis D and hepatocellular carcinoma: A systematic review and meta-analysis of observational studies	Background & Aims Chronic hepatitis D (CHD) is the most severe form of chronic viral hepatitis but its role in the development of hepatocellular carcinoma (HCC) remains debated. We conducted a systematic review and meta-analysis of epidemiological studies to examine whether CHD is associated with an increased risk of HCC. Methods We searched PubMed, Embase and Web of Science, as well as study ref…	Dulce Alfaiate	female	0.96	Department of Pathology and Immunology, University of Geneva, Geneva, Switzerland	Switzerland	Francesco Negro	male	0.99	Division of Clinical Pathology, Geneva University Hospitals, Geneva, Switzerland。Division of Gastroenterology and Hepatology, Geneva University Hospitals, Geneva, Switzerland	Switzerland	Europe
HEPATOLOGY	2015	17.425	Emerging trends in hepatocellular carcinoma incidence and mortality	The rise in incidence of hepatocellular carcinoma (HCC) in the United States has been well documented. The purpose of this analysis was to examine temporal trends in HCC incidence, mortality, and survival within the U.S. population. The Surveillance, Epidemiology, and End Results data were used to examine incidence and incidence-based (IB) mortality in HCC from 1973 to 2011. Secular trends in age…	Basile Njei,	male	0.96	Section of Digestive Diseases, Yale University School of Medicine, New Haven, CT Department of Medicine, University of Connecticut School of Medicine, Farmington, CT		Joseph K. Lim	male	0.99	Section of Digestive Diseases, Yale University School of Medicine, New Haven, CT	USA	north America
Liver transplantation	2020	6.074	Risk Factors and Center-Level Variation in Hepatocellular Carcinoma Under-Staging for Liver Transplantation	Nadim Mahmud		male	0.96	Division of Gastroenterology, Hospital of the University of Pennsylvania, Philadelphia, PA Leonard David Institute of Health Economics, University of Pennsylvania, Philadelphia, PA	USA	David S. Goldberg	male	0.99	Division of Digestive Health and Liver Diseases, University of Miami Miller School of Medicine, Miami, FL	USA	north America
Journal of Hepatology	2005	25.083	Increase of doxorubicin sensitivity by doxorubicin-loading into nanoparticles for hepatocellular carcinoma cells in vitro and in vivo	Background/Aims:Hepatocellular carcinoma (HCC) is known to be chemoresistant to anticancer drugs due to the multidrug resistant (MDR) transporters expression. Here, we compared in vitro and in vivo the anti-tumor efficacy of doxorubicin-loaded polyisohexylcyanoacrylate nanoparticles (PIHCA-Dox) versus free doxorubicin (Dox). These nanoparticles are known to overcome the MDR phenotype. Methods:We …	Luc Barraud	male	0.97	INSERM Unit 271, 151 Cours Albert Thomas, 69424 Lyon Cedex 03, France	France	Ludmila Vitvitski	female	0.99	INSERM Unit 271, 151 Cours Albert Thomas, 69424 Lyon Cedex 03, France	France	Europe
Journal of Hepatology	2005	25.083	Activation of dendritic cells by local ablation of hepatocellular carcinoma	Background/Aims Local ablation methods are an effective treatment for hepatocellular carcinoma (HCC). The rate of recurrence or development of intra-hepatic metastases may be lowered by antitumoral immune responses. Since HCCs are in general only weakly immunogenic, cell injury induced by local tumor ablation (PEI/RFTA) may increase HCC immunogenicity and may release endogenous adjuvants that act…	Mona Y.Ali	female	0.97	Department of Medicine II, ,University Hospital Freiburg, Hugstetter Strasse 55, D-79106 Freiburg, Germany	Germany	Michael Geissler	male	0.99	Department of Medicine II, ,University Hospital Freiburg, Hugstetter Strasse 55, D-79106 Freiburg, Germany	Germany	Europe
HEPATOLOGY	2005	17.425	Transforming growth factor β can mediate apoptosis via the expression of TRAIL in human hepatoma cells	Transforming growth factor β (TGF-β) has been shown to induce apoptotic cell death in normal and transformed hepatocytes. However, the exact mechanism through which TGF-β induces cell death is still unknown. We examined a potential role of various death receptor/ligand systems in TGF-β–induced apoptosis and identified the tumor necrosis factor–related apoptosis-inducing ligand (TRAIL) as a mediat…	Kerstin Herzer	female	0.97	Divisions of Immunogenetics, German Cancer Research Center, Heidelberg, Germany		Henning Walczak	male	0.99	Divisions of Apoptosis Regulation, German Cancer Research Center, Heidelberg, Germany	Germany	Europe
AMERICAN JOURNAL OF GASTROENTEROLOGY	2000	10.864	Treatment of Small Hepatocellular Carcinoma With Percutaneous Ethanol Injection: A Validated Prognostic Model	OBJECTIVE: Percutaneous ethanol injection may prolong the survival of patients with small hepatocellular carcinoma associated with cirrhosis. The aim was to identify prognostic factors of survival and of local recurrence, as well as separate new lesions. METHODS: We performed Cox regression analysis in 115 consecutive patients with hepatocellular carcinoma (81 Child-Pugh class A, 34 Child-Pugh cl…	Orlando, Ambrogio MD	male	0.97	Divisione di Medicina Interna, Ospedale V. Cervello, Palermo, Italy		Cottone, Mario MD	male	0.99	Istituto di Medicina Generale e Pneumologia, University of Palermo, Palermo, Italy	Italy	Europe
AMERICAN JOURNAL OF GASTROENTEROLOGY	2020	10.864	Positive Hepatitis B Core Antibody Is Associated With Cirrhosis and Hepatocellular Carcinoma in Nonalcoholic Fatty Liver Disease	OBJECTIVES: Previous exposure to hepatitis B virus (HBV) may increase the risk of hepatocellular carcinoma (HCC) in patients with chronic hepatitis C. We aim to study the impact of previous HBV infection on the severity and outcomes of patients with nonalcoholic fatty liver disease (NAFLD). METHODS: This was a multicenter study of 489 patients with biopsy-proven NAFLD and 69 patients with NAFLD-r…	Chan, Ting Ting MRCP	female	0.97	Department of Medicine and Therapeutics, The Chinese University of Hong Kong, Hong Kong, China;	China	Wong, Vincent Wai-Sun MD	male	0.99	Department of Medicine and Therapeutics, The Chinese University of Hong Kong, Hong Kong, China;State Key Laboratory of Digestive Disease, The Chinese University of Hong Kong, Hong Kong, China;	China	Asia
Journal of Hepato-Biliary-Pancreatic Sciences	2020	7.027	Branched-chain amino acid to tyrosine ratio is an essential pre-treatment factor for maintaining sufficient treatment intensity of lenvatinib in patients with hepatocellular carcinoma	Background/Purpose Lenvatinib was recently approved as a novel agent for hepatocellular carcinoma. To maximize the therapeutic effect of anticancer drugs, it is essential to maintain treatment intensity by avoiding dose reduction or discontinuation. We aimed to identify essential factors contributing to achieve sufficient treatment intensity of lenvatinib. Methods Seventy-one patients who receive…		male	0.97			Hiroshi Seno	male	0.99	Department of Gastroenterology and Hepatology, Graduate School of Medicine, Kyoto University, Kyoto, Japan	Japan	Asia
Liver international	2015	6.115	Effect of toll-like receptor 7 and 9 targeted therapy to prevent the development of hepatocellular carcinoma	Background & Aims Chronic liver disease is a predisposing factor for development of hepatocellular carcinoma (HCC). Toll-like receptors play a crucial role in immunity against microbial pathogens and recent evidence suggests that they may also be important in pathogenesis of chronic liver disease. The purpose of this study was to determine whether TLR7 and TLR9 are potential targets for preventio…	Fatma E. Mohamed	female	0.97	UCL Institute for Liver and Digestive Health, Royal Free Hospital, London, UK	UK	Rajiv Jalan	male	0.99	UCL Institute for Liver and Digestive Health, Royal Free Hospital, London, UK	UK	Europe
Liver international	2015	6.115	Non-selective beta-blockers may reduce risk of hepatocellular carcinoma: a meta-analysis of randomized trials	Background & Aims Non-selective beta-blockers (NSBB) are used in patients with cirrhosis and oesophageal varices. Experimental data suggest that NSBB inhibit angiogenesis and reduce bacterial translocation, which may prevent hepatocellular carcinoma (HCC). We therefore assessed the effect of NSBB on HCC by performing a systematic review with meta-analyses of randomized trials. Methods Electronic …	Maja Thiele	female	0.97	Department of Gastroenterology and Hepatology, Odense University Hospital, Odense, Denmark	Denmark	Aleksander Krag	male	0.99	Department of Gastroenterology and Hepatology, Odense University Hospital, Odense, Denmark	Denmark	Europe
Liver international	2020	6.115	[18F]-Fluoro-2-deoxy-D-galactose positron emission tomography/computed tomography as complementary imaging tool in patients with hepatocellular carcinoma	Background & Aims Positron emission tomography (PET) with the liver-specific tracer [18F]-fluoro-2-deoxy-D-galactose (18F-FDGal) can be used for imaging of hepatocellular carcinoma (HCC). Curative intended and locoregional treatments of HCC require absence of extrahepatic disease. The aim of this prospective study was to determine whether adding 18F-FDGal PET/CT to standard work-up changes the pl…	Kirstine P. Bak-Fredslund	female	0.97	Department of Nuclear Medicine & PET Centre, Aarhus University Hospital, Aarhus, Denmark	Denmark	Michael Sørensen	male	0.99	Department of Nuclear Medicine & PET Centre, Aarhus University Hospital, Aarhus, Denmark	Denmark	Europe
Liver transplantation	2015	6.074	Implications of discordant findings between hepatic angiography and cross-sectional imaging in transplant candidates with hepatocellular carcinoma	Kellie Young		female	0.97	Department of Radiology and Biomedical Imaging, University of California San Francisco, San Francisco, CA	USA	Robert K. Kerlan Jr.	male	0.99	Department of Radiology and Biomedical Imaging, University of California San Francisco, San Francisco, CA	USA	north America
Journal of Hepatology	2020	25.083	Hepatocellular carcinoma prediction beyond year 5 of oral therapy in a large cohort of Caucasian patients with chronic hepatitis B	Background & Aims Hepatocellular carcinoma (HCC) may develop in patients with chronic hepatitis (CHB) even after 5 years of oral therapy and cannot be easily predicted. We assessed predictors of HCC development and the need for HCC surveillance in this setting. Methods Of 1,951 adult Caucasians with CHB included in the PAGE-B cohort, 1,427 (73%) had completed >5 years of follow-up under therapy w…	George V.Papatheodoridis	male	0.98	Department of Gastroenterology, Medical School of National and Kapodistrian University of Athens, Laiko General Hospital, Athens, Greece	Greece	Pietro Lampertico	male	0.99	CRC “AM e A Migliavacca” Center for Liver Disease, Division of Gastroenterology and Hepatology, Fondazione IRCCS Cà Granda Ospedale Maggiore Policlinico, Università degli Studi di Milano, Milano, Italy	Italy	Europe
Journal of Hepatology	2005	25.083	Systemic efficacy of combined suicide/cytokine gene therapy in a murine model of hepatocellular carcinoma	Background/Aims:Gene therapy might be a promising therapeutic approach for advanced hepatocellular carcinoma (HCC) not amenable to any effective traditional treatment. The aim of the study was to evaluate the in vitro and in vivo efficacy of combined gene therapy of HCC with two different MoMLV-derived retroviral vectors, an MFG- and a LXSN-derived vector, both containing HSV-TK and hIL-2. Result…	Anna-Lisa Stefani	female	0.98	Department of Histology, Microbiology and Medical Biotechnologies, University of Padova, Padova, Italy	Italy	Giorgio Palù	male	0.99	Department of Histology, Microbiology and Medical Biotechnologies, University of Padova, Padova, Italy	Italy	Europe
Journal of Hepatology	2010	25.083	Inflammatory tumour microenvironment is associated with superior survival in hepatocellular carcinoma patients	Background & Aims Hepatocellular carcinoma (HCC) is an aggressive malignancy with few treatment options. As the status of the tumour immune microenvironment can affect progression of established tumours, we evaluated potential immune mechanisms associated with survival in HCC. Methods Immune gene expression profiles were analyzed in tumour and non-tumour liver tissues from resected HCC patients u…	Valerie Chew	female	0.98	Singapore Immunology Network, (SIgN), Agency for Science, Technology and Research (A∗STAR), Biopolis, Immunos #04-00, 8A Biomedical Grove, Singapore 138648, Singapore	Singapore	Alessandra Nardin	female	0.99	Singapore Immunology Network, (SIgN), Agency for Science, Technology and Research (A∗STAR), Biopolis, Immunos #04-00, 8A Biomedical Grove, Singapore 138648, Singapore	Singapore	Asia
Journal of Hepatology	2010	25.083	IGF activation in a molecular subclass of hepatocellular carcinoma and pre-clinical efficacy of IGF-1R blockage	Background & Aims IGF signaling has a relevant role in a variety of human malignancies. We analyzed the underlying molecular mechanisms of IGF signaling activation in early hepatocellular carcinoma (HCC; BCLC class 0 or A) and assessed novel targeted therapies blocking this pathway. Methods An integrative molecular dissection of the axis was conducted in a cohort of 104 HCCs analyzing gene and mi…	Victoria Tovar	female	0.98	HCC Translational Laboratory, BCLC Group, Liver Unit and Pathology Department, Hospital Clínic, CIBERehd, IDIBAPS, c/Villarroel 170, 08036 Barcelona, Catalonia, Spain	Spain	Josep M.Llovet	male	0.99	HCC Translational Laboratory, BCLC Group, Liver Unit and Pathology Department, Hospital Clínic, CIBERehd, IDIBAPS, c/Villarroel 170, 08036 Barcelona, Catalonia, Spain	Spain	Europe
Journal of Hepatology	2010	25.083	Impact of peginterferon and ribavirin therapy on hepatocellular carcinoma: Incidence and survival in hepatitis C patients with advanced fibrosis	Background & Aims Hepatocellular carcinoma (HCC) currently represents the major cause of liver-related death in patients with hepatitis C virus (HCV)-related cirrhosis. We assessed the influence of combination therapy on the risk of HCC, liver-related complications (ascites, variceal bleeding), and liver-related death (or liver transplantation). Methods Three hundred seven chronic hepatitis C pat…	Ana-Carolina Cardoso	female	0.98	Service d’Hépatologie, Hôpital Beaujon, AP-HP, INSERM U773-CRB3, Université Denis Diderot-Paris7, 100 Boulevard du Général Leclerc, 92110 Clichy, France	France	Patrick Marcellin	male	0.99	Service d’Hépatologie, Hôpital Beaujon, AP-HP, INSERM U773-CRB3, Université Denis Diderot-Paris7, 100 Boulevard du Général Leclerc, 92110 Clichy, France	France	Europe
Journal of Hepatology	2015	25.083	Incidence and predictors of hepatocellular carcinoma in Caucasian chronic hepatitis B patients receiving entecavir or tenofovir	Background & Aims The risk of hepatocellular carcinoma (HCC) in Caucasian patients with chronic hepatitis B (CHB), treated with entecavir (ETV) or tenofovir (TDF), is unclear. We evaluated the incidence and predictors of HCC and the accuracy of existing HCC risk scores in Caucasian CHB patients receiving ETV/TDF. Methods This large, multicentre, retrospective cohort study included 1666 adult Cauc…	George V.Papatheodoridis	male	0.98	Academic Department of Gastroenterology, Laiko General Hospital, Athens University Medical School, Athens, Greece	Greece	Pietro Lampertico	male	0.99	Division of Gastroenterology, Fondazione IRCCS Cà Granda Ospedale Maggiore Policlinico, Università degli Studi di Milano, Milano, Italy	Italy	Europe
Journal of Hepatology	2020	25.083	Thyroid hormone inhibits hepatocellular carcinoma progression via induction of differentiation and metabolic reprogramming	Background & Aims Only limited therapeutic options are currently available for hepatocellular carcinoma (HCC), making the development of effective alternatives essential. Based on the recent finding that systemic or local hypothyroidism is associated with HCC development in humans and rodents, we investigated whether the thyroid hormone triiodothyronine (T3) could inhibit the progression of HCCs.…	Marta Anna Kowalik	female	0.98	Department of Biomedical Sciences, School of Medicine, University of Cagliari, Italy	Italy	Amedeo Columbano	male	0.99	Department of Biomedical Sciences, School of Medicine, University of Cagliari, Italy	Italy	Europe
Journal of Hepatology	2020	25.083	Similar risk of hepatocellular carcinoma during long-term entecavir or tenofovir therapy in Caucasian patients with chronic hepatitis B	Background & Aims A recent study in Asian patients with chronic hepatitis B (CHB) reported that the incidence of hepatocellular carcinoma (HCC) was lower in patients treated with tenofovir disoproxil fumarate (TDF) than entecavir (ETV), but this finding remains controversial. We aimed to identify any differences in HCC incidence, or other patient outcomes, between patients receiving TDF or ETV in…	George V.Papatheodoridis	male	0.98	Department of Gastroenterology, Medical School of National and Kapodistrian University of Athens, Laiko General Hospital, Athens, Greece	Greece	Pietro Lampertico	male	0.99	Foundation IRCCS Ca' Granda Ospedale Maggiore Policlinico, Division of Gastroenterology and Hepatology, CRC “A. M. and A. Migliavacca” Center for Liver Disease, Milan, Italy。Department of Pathophysiology and Transplantation, University of Milan, Milan, Italy	Italy	Europe
Journal of Hepatology	2020	25.083	Personalized surveillance for hepatocellular carcinoma in cirrhosis – using machine learning adapted to HCV status	Background & Aims Refining hepatocellular carcinoma (HCC) surveillance programs requires improved individual risk prediction. Thus, we aimed to develop algorithms based on machine learning approaches to predict the risk of HCC more accurately in patients with HCV-related cirrhosis, according to their virological status. Methods Patients with compensated biopsy-proven HCV-related cirrhosis from th…	Etienne Audureau	male	0.98	AP-HP, Hôpital Henri Mondor, Département de Santé Publique, and Université Paris-Est, A-TVB DHU, CEpiA (Clinical Epidemiology and Ageing) Unit EA7376, UPEC, F-94000, Créteil, France	France	Pierre Nahon	male	0.99	AP-HP, Hôpital Jean Verdier, Service d'Hépatologie, Bondy。Inserm, UMR-1162, “Génomique fonctionnelle des tumeur solides”, F-75000, Paris, France	France	Europe
Journal of Hepatology	2010	25.083	Phosphatidylinositol-3-kinase p110γ contributes to bile salt-induced apoptosis in primary rat hepatocytes and human hepatoma cells	Background & Aims Glycochenodeoxycholate (GCDC) and taurolithocholate (TLC) are hepatotoxic and cholestatic bile salts, whereas tauroursodeoxycholate (TUDC) is cytoprotective and anticholestatic. Yet they all act, in part, through phosphatidylinositol-3-kinase(PI3K)-dependent mechanisms (“PI3K-paradox”). Hepatocytes express three catalytic PI3K Class I isoforms (p110α/β/γ), specific functions of …	Simon Hohenester	male	0.98	Tytgat Institute for Liver and Intestinal Research, University of Amsterdam, Amsterdam, The Netherlands。Department of Biomedical Sciences, Tufts Cummings School of Veterinary Medicine, North Grafton, MA, USA	The Netherlands	Cynthia R.L.Webster	female	0.99	Department of Clinical Sciences, Tufts Cummings School of Veterinary Medicine, North Grafton, MA, USA	USA	north America
Journal of Hepatology	2000	25.083	Decreased energy and phosphorylation status in the liver of lung cancer patients with weight loss	Background/Aims: Altered energy status has been reported in the liver of tumour-bearing animals, but data on energy status in humans are scarce. Therefore, bioenergetics in tumour-free liver of lung cancer patients were monitored using 31P magnetic resonance spectroscopy (MRS) with infusion of L-alanine as a gluconeogenic challenge. Methods: Twenty-one overnight-fasted lung cancer patients withou…	Susanne Leij-Halfwerk	female	0.98	Institute of Internal Medicine II,The Netherlands。Department of Diagnostic Radiology, University Hospital Rotterdam, Rotterdam,The Netherlands	The Netherlands	Paul E Sijens	male	0.99	Department of Diagnostic Radiology, University Hospital Rotterdam, Rotterdam,The Netherlands	The Netherlands	Oceania
gut	2005	23.059	Large scaled analysis of hepatitis B virus (HBV) DNA integration in HBV related hepatocellular carcinomas	Background and aims: Hepatitis B virus (HBV) DNA integration into or close to cellular genes is frequently detected in HBV positive hepatocellular carcinomas (HCC). We have previously shown that viral integration can lead to aberrant target gene transcription. In this study, we attempted to investigate common pathways to hepatocarcinogenesis. Methods: By using a modified Alu-polymerase chain reac…	Yoshiki Murakami	male	0.98	1. Department of Gastroenterology, Fukui National Hospital, Fukui, Japan, and Department of Gastroenterology, Kyoto Prefectural University of Medicine, Kyoto, Japan	Japan	Patrízia Paterlini-Bréchot	female	0.99	1. Institut Pasteur/INSERM U-370, Paris, France	France	Europe
gut	2010	23.059	The diagnostic and economic impact of contrast imaging techniques in the diagnosis of small hepatocellular carcinoma in cirrhosis	Background Contrast-enhanced ultrasound (CE-US), contrast CT scan and gadolinium dynamic MRI are recommended for the characterisation of liver nodules detected during surveillance of patients with cirrhosis with US. Aim To assess the sensitivity, specificity, diagnostic accuracy and economic impact of all possible sequential combinations of contrast imaging techniques in patients with cirrhosis w…	Angelo Sangiovanni	male	0.98	1. A.M. & A. Migliavacca Center for Liver Disease and 1st Division of Gastroenterology, Fondazione IRCCS Cà Granda Ospedale Maggiore Policlinico, University of Milan, Italy	Italy	Massimo Colombo	male	0.99	1. A.M. & A. Migliavacca Center for Liver Disease and 1st Division of Gastroenterology, Fondazione IRCCS Cà Granda Ospedale Maggiore Policlinico, University of Milan, Italy	Italy	Europe
HEPATOLOGY	2000	17.425	Hepatocellular carcinoma occurring in nonfibrotic liver: Epidemiologic and histopathologic analysis of 80 French cases	Hepatocellular carcinoma (HCC) occurring in nonfibrotic liver represents a rare, ill-defined subgroup of HCC without cirrhosis in which mechanisms of hepatocarcinogenesis remain unclear. The aim of our study was to assess epidemiological factors and detailed histopathologic changes in the nontumoral liver of patients developing such tumors. Of 330 HCCs resected in our institution between 1985 and…	Marie-Pierre Bralet M.D., Ph.D.	female	0.98	d'Anatomie Pathologique, Clichy Cedex, France Departement de Pathologie, Hôpital Henri Mondor, 51 avenue du Maréchal de Lattre de Tassigny, 94010 Créteil, Cedex, France.fax: (33) 1 49 81 27 33.===		Benoît Terris	male	0.99	d'Anatomie Pathologique, Clichy Cedex, France	France	Europe
HEPATOLOGY	2000	17.425	A comprehensive karyotypic study on human hepatocellular carcinoma by spectral karyotyping	The current paucity of cytogenetic information on hepatocellular carcinoma (HCC) reflects the difficulties in culturing hepatocytes in vitro. Here, we report on the successful culture of 15 HCC cases. Chromosome aneuploidy ranging from a near-diploid to hyperhexaploid karyotype was found, but their complete karyotypic interpretations were hampered by the presence of many unidentifiable rearrangem…	Nathalie Wong	female	0.98	Department of Clinical Oncology at the Sir Y.K. Pao Centre for Cancer, The Chinese University of Hong Kong, SAR Hong Kong, China Department of Clinical Oncology at the Sir Y. K. Pao Centre for Cancer, The Chinese University of Hong Kong, Prince of Wales Hospital, Shatin, N. T., SAR Hong Kong, China. fax: (852) 2648-8842===		Philip James Johnson	male	0.99	Department of Clinical Oncology at the Sir Y.K. Pao Centre for Cancer, The Chinese University of Hong Kong, SAR Hong Kong, China	China	Asia
HEPATOLOGY	2005	17.425	SELDI-TOF MS profiling of serum for detection of the progression of chronic hepatitis C to hepatocellular carcinoma	Proteomic profiling of serum is an emerging technique to identify new biomarkers indicative of disease severity and progression. The objective of our study was to assess the use of surface-enhanced laser desorption/ionization time-of-flight mass spectrometry (SELDI-TOF MS) to identify multiple serum protein biomarkers for detection of liver disease progression to hepatocellular carcinoma (HCC). A…	E. Ellen Schwegler	female	0.98	Department of Microbiology and Molecular Cell Biology, Eastern Virginia Medical School, Norfolk, VA Center for Biomedical Proteomics, Eastern Virginia Medical School, Norfolk, VA		Richard R. Drake	male	0.99	Department of Microbiology and Molecular Cell Biology, Eastern Virginia Medical School, Norfolk, VA Center for Biomedical Proteomics, Eastern Virginia Medical School, Norfolk, VA	USA	north America
HEPATOLOGY	2010	17.425	Inhibition of poly adenosine diphosphate-ribose polymerase decreases hepatocellular carcinoma growth by modulation of tumor-related gene expression	Hepatocellular carcinoma (HCC) is associated with a poor prognosis due to a lack of effective treatment options. In HCC a significant role is played by DNA damage and the inflammatory response. Poly (ADP-ribose) polymerase-1 (PARP-1) is an important protein that regulates both these mechanisms. The objective of this study was to examine the effect of pharmacology PARP-1 inhibition on the reductio…	Rosa Quiles-Perez	female	0.98	San Cecilio University Hospital, Granada, Spain Centro de Investigación Biomédica en Red de Enfermedades Hepáticas y Digestivas (Ciberehd) These authors contributed equally to this study.		Javier Salmerón	male	0.99	San Cecilio University Hospital, Granada, Spain Centro de Investigación Biomédica en Red de Enfermedades Hepáticas y Digestivas (Ciberehd) These authors contributed equally to this study.	Spain	Europe
HEPATOLOGY	2010	17.425	Clearance of hepatitis B surface antigen and risk of hepatocellular carcinoma in a cohort chronically infected with hepatitis B virus	Some individuals who are chronically infected with hepatitis B virus (HBV) eventually lose hepatitis B surface antigen (HBsAg). Hepatocellular carcinoma (HCC) has been demonstrated to occur in a few patients after loss of HBsAg. Neither factors associated with loss of HBsAg nor the incidence of HCC thereafter have been clearly elucidated. We performed a prospective population-based cohort study i…	Josephine Simonetti	female	0.98	Liver Disease & Hepatitis Program, Alaska Native Tribal Health Consortium, Anchorage, AK		Stephen E. Livingston	male	0.99	Liver Disease & Hepatitis Program, Alaska Native Tribal Health Consortium, Anchorage, AK	USA	north America
HEPATOLOGY	2010	17.425	Intrahepatic peripheral cholangiocarcinoma in cirrhosis patients may display a vascular pattern similar to hepatocellular carcinoma on contrast-enhanced ultrasound	The aim of this study was to describe the imaging features by contrast-enhanced ultrasound (CEUS) of intrahepatic cholangiocarcinoma (ICC) in cirrhosis patients. We registered the CEUS images of cirrhosis patients with histologically confirmed ICC. In all cases magnetic resonance imaging (MRI) was done to confirm the diagnosis and/or staging purposes. A total of 21 patients met all the criteria t…	Ramón Vilana	male	0.98	Radiology Department, Barcelona Clinic Liver Cancer (BCLC) group, Hospital Clinic Barcelona, IDIBAPS, University of Barcelona, Barcelona, Spain Centro de Investigación Biomédica en Red de Enfermedades Hepáticas y Digestivas (CIBERehd), Barcelona, Spain fax: +34 932275792. BCLC group, Department of Radiology-CDI, C/ Villarroel 170, 08036 Barcelona, Spain===		Jordi Bruix	male	0.99	Centro de Investigación Biomédica en Red de Enfermedades Hepáticas y Digestivas (CIBERehd), Barcelona, Spain Liver Unit, Barcelona Clinic Liver Cancer (BCLC) group, Hospital Clinic Barcelona, IDIBAPS, University of Barcelona, Barcelona, Spain	Spain	Europe
HEPATOLOGY	2015	17.425	Local hypothyroidism favors the progression of preneoplastic lesions to hepatocellular carcinoma in rats	Thyroid hormone receptors (TRs) are ligand-dependent transcription factors that mediate most of the effects elicited by the thyroid hormone, 3,5,3′-L-triiodothyronine (T3). TRs have been implicated in tumorigenesis, although it is unclear whether they act as oncogenes or tumor suppressors, and at which stage of tumorigenesis their dysregulation occurs. Using the resistant-hepatocyte rat model (R-…	Carla Frau	female	0.98	Department of Biomedical Sciences, Unit of Oncology and Molecular Pathology, University of Cagliari, Cagliari, Italy		Amedeo Columbano	male	0.99	Department of Biomedical Sciences, Unit of Oncology and Molecular Pathology, University of Cagliari, Cagliari, Italy	Italy	Europe
HEPATOLOGY	2015	17.425	Impact of clinically evident portal hypertension on the course of hepatocellular carcinoma in patients listed for liver transplantation	Liver transplantation (LT) is the best curative treatment for early hepatocellular carcinoma (HCC) in patients with cirrhosis. However, the current shortage of organs causes prolonged waiting times and poorer intention-to-treat (ITT) survival (i.e., after listing) owing to tumor progression and dropout. Portal hypertension (PH) is a recognized risk factor of HCC development in patients with cirrh…	François Faitot,	male	0.98	AH-HP, Hôpital Paul Brousse, Centre Hépato-Biliaire, Villejuif, France		Eric Vibert	male	0.99	AH-HP, Hôpital Paul Brousse, Centre Hépato-Biliaire, Villejuif, France Inserm, Unite 1193, Villejuif, France Université Paris-Sud, Villejuif, France	France	Europe
HEPATOLOGY	2015	17.425	Nuclear factor kappa B–mediated CD47 up-regulation promotes sorafenib resistance and its blockade synergizes the effect of sorafenib in hepatocellular carcinoma in mice	Sorafenib is a new standard treatment for patients with advanced hepatocellular carcinoma (HCC). However, the survival benefit of this treatment is modest, partly owing to drug resistance. Recent evidence has demonstrated the existence of tumor-initiating cells (T-ICs) as the culprit for treatment resistance. To examine whether sorafenib resistance was a result of the presence of liver T-ICs, we …	Jessica Lo	female	0.98	State Key Laboratory for Liver Research, The University of Hong Kong, Hong Kong Department of Pathology, Li Ka Shing Faculty of Medicine, The University of Hong Kong, Hong Kong		Terence Kin Wah Lee	male	0.99	State Key Laboratory for Liver Research, The University of Hong Kong, Hong Kong Department of Pathology, Li Ka Shing Faculty of Medicine, The University of Hong Kong, Hong Kong	China	Asia
HEPATOLOGY	2015	17.425	Reproducibility of mRECIST in assessing response to transarterial radioembolization therapy in hepatocellular carcinoma	The purpose of our study was to evaluate the reproducibility of Modified Response Evaluation Criteria in Solid Tumors (mRECIST) in hepatocellular carcinoma (HCC) lesions undergoing transarterial radioembolization (TARE) therapy and to determine whether mRECIST reproducibility is affected by the enhancement pattern of HCC. One hundred and three HCC lesions from 103 patients treated with TARE were …	Adeel R. Seyal	male	0.98	Department of Radiology, Northwestern University, Chicago, IL		Vahid Yaghmai	male	0.99	Department of Radiology, Northwestern University, Chicago, IL	USA	north America
HEPATOLOGY	2015	17.425	World-wide relative contribution of hepatitis B and C viruses in hepatocellular carcinoma	Hepatitis B virus (HBV) and hepatitis C virus (HCV) are major causes of hepatocellular carcinoma (HCC). In order to assess the relative contribution of HBV and HCV to HCC worldwide, and identify changes over time, we conducted a systematic review of case series published up to the year 2014. Eligible studies had to report seroprevalence of both hepatitis B surface antigen (HBsAg) and antibodies t…	Catherine de Martel	female	0.98	International Agency for Research on Cancer, Lyon, France		Silvia Franceschi	female	0.99	International Agency for Research on Cancer, Lyon, France	France	Europe
HEPATOLOGY	2020	17.425	Overriding Adaptive Resistance to Sorafenib Through Combination Therapy With Src Homology 2 Domain–Containing Phosphatase 2 Blockade in Hepatocellular Carcinoma	Background and Aims The survival benefit of sorafenib for patients with hepatocellular carcinoma (HCC) is unsatisfactory due to the development of adaptive resistance. Increasing evidence has demonstrated that drug resistance can be acquired by cancer cells by activating a number of signaling pathways through receptor tyrosine kinases (RTKs); nevertheless, the detailed mechanism for the activatio…	Carmen Oi Ning Leung	female	0.98	Department of Applied Biology and Chemical Technology, The Hong Kong Polytechnic University, Hong Kong These authors contributed equally to this work.		Terence Kin Wah Lee	male	0.99	Department of Applied Biology and Chemical Technology, The Hong Kong Polytechnic University, Hong Kong State Key Laboratory of Chemical Biology and Drug Discovery, The Hong Kong Polytechnic University, Hong Kong Address Correspondence and Reprint Requests to: Terence K.W. Lee, Ph.D. Department of Applied Biology and Chemical Technology, The Hong Kong Polytechnic University Room 805, Block Y, Lee …	China	Asia
HEPATOLOGY	2020	17.425	Hepatocellular Carcinoma Demonstrates Heterogeneous Growth Patterns in a Multicenter Cohort of Patients With Cirrhosis	Background and Aims There are limited data on hepatocellular carcinoma (HCC) growth patterns, particularly in Western cohorts, despite implications for surveillance, prognosis, and treatment. Our study’s aim was to quantify tumor doubling time (TDT) and identify correlates associated with indolent and rapid growth. Approach and Results We performed a retrospective multicenter cohort study of pati…	Nicole E. Rich	female	0.98	Division of Digestive and Liver Diseases, Department of Internal Medicine, University of Texas Southwestern Medical Center, Dallas, TX		Amit G. Singal	male	0.99	Division of Digestive and Liver Diseases, Department of Internal Medicine, University of Texas Southwestern Medical Center, Dallas, TX Department of Population and Data Sciences, University of Texas Southwestern Medical Center, Dallas, TX	USA	north America
HEPATOLOGY	2000	17.425	Transforming growth factor-β induces apoptosis in rat FaO hepatoma cells via cytochrome c Release and oligomerization of Apaf-1 to form a ∼700-kd apoptosome caspase–processing complex	In mammalian cells, non receptor-mediated apoptosis occurs via the cytochrome c–dependent assembly of a ∼700-kd apoptotic protease-activating factor 1 (Apaf-1)/caspase-9 containing apoptosome complex. This initiates the postmitochondrial-mediated effector caspase cascade. We now show that receptor mediated transforming growth factor β1(TGF-β1)–induced apoptosis in rat hepatoma cells is accompanie…	Caroline Freathy	female	0.98	MRC Toxicology Unit, Hodgkin Building, University of Leicester, Leicester, UK		Kelvin Cain	male	0.99	MRC Toxicology Unit, Hodgkin Building, University of Leicester, Leicester, UK MRC Toxicology Unit, Hodgkin Building, University of Leicester, P.O. Box 138, Lancaster Rd, LEI 9HN, UK. fax: 0116-2525616===	UK	Europe
HEPATOLOGY	2005	17.425	Transforming growth factor β can mediate apoptosis via the expression of TRAIL in human hepatoma cells	CD4+CD25+ regulatory T cells (Treg) are important mediators of peripheral immune tolerance; however, whether Treg participate also in hepatic immune tolerance is not clear. Therefore, we tested the potential of Treg to suppress stimulation of CD4+ T cells by liver sinusoidal endothelial cells (LSEC), Kupffer cells (KC), or hepatocytes. In the absence of Treg, all 3 types of liver cells could stim…	Christiane Wiegard	female	0.98	Department of Internal Medicine I, University Hospital Hamburg-Eppendorf, Hamburg, Germany		Ansgar W. Lohse	male	0.99	Department of Internal Medicine I, University Hospital Hamburg-Eppendorf, Hamburg, Germany	Germany	Europe
HEPATOLOGY	2000	17.425	Interferon beta prevents recurrence of hepatocellular carcinoma after complete resection or ablation of the primary tumor—A prospective randomized study of hepatitis C virus–related liver cancer	Because hepatocellular carcinoma often recurs after surgical resection or ethanol injection therapy, we conducted a prospective randomized controlled trial of interferon (IFN) in patients with chronic liver disease caused by hepatitis C virus (HCV). Twenty eligible patients with cirrhosis were randomized into two groups: 10 patients treated with 6 million units of natural IFN-β twice a week for 3…	Kenji Ikeda M.D.	male	0.98	From the Department of Gastroenterology, Toranomon Hospital, Tokyo, Japan, and Okinaka Memorial Institute for Medical Research, Tokyo, Japan Department of Gastroenterology, Toranomon Hospital, 2-2-2, Toranomon, Minato-ku, Tokyo, 105-0001, Japan. fax: (81) 44-860-1623.===		Hiromitsu Kumada	male	0.99	From the Department of Gastroenterology, Toranomon Hospital, Tokyo, Japan, and Okinaka Memorial Institute for Medical Research, Tokyo, Japan	Japan	Asia
HEPATOLOGY	2005	17.425	Role of HSP90, CDC37, and CRM1 as modulators of P16INK4A activity in rat liver carcinogenesis and human liver cancer	Current evidence indicates that neoplastic nodules induced in liver of Brown Norway (BN) rats genetically resistant to hepatocarcinogenesis are not prone to evolve into hepatocellular carcinoma. We show that BN rats subjected to diethylnitrosamine/2-acetylaminofluorene/partial hepatectomy treatment with a “resistant hepatocyte” protocol displayed higher number of glutathione-S-transferase 7-7(+) …	Rosa M. Pascale	female	0.98	Department of Biomedical Sciences, Division of Experimental Pathology and Oncology, University of Sassari, Sassari, Italy		Francesco Feo	male	0.99	Department of Biomedical Sciences, Division of Experimental Pathology and Oncology, University of Sassari, Sassari, Italy	Italy	Europe
AMERICAN JOURNAL OF GASTROENTEROLOGY	2000	10.864	Can Large Cell Change and High Proliferative Activity Predict Hepatocellular Carcinoma in Patients With Hereditary Hemochromatosis?	OBJECTIVE: Patients with hereditary hemochromatosis are at high risk of developing hepatocellular carcinoma. This study was undertaken to define whether large cell change and nucleolar organizer regions proliferative index (marker of high proliferative activity) predict hepatocellular carcinoma development in hereditary hemochromatosis. METHODS: Histological staining for large cell change and hig…	Fracanzani, Anna Ludovica MD	female	0.98	Dipartimento di Medicina Interna, Ospedale Maggiore IRCCS, Università di Milano, Milano, Italy		Fargion, Silvia MD	female	0.99	Dipartimento di Medicina Interna, Ospedale Maggiore IRCCS, Università di Milano, Milano, Italy	Italy	Europe
Alimentary Pharmacology ＆ Therapeutics	2020	8.171	Sex disparities in presentation and prognosis of 1110 patients with hepatocellular carcinoma	Background Although sex disparities in hepatocellular carcinoma (HCC) incidence have been well described, there are limited data examining sex disparities in HCC prognosis. Aim To characterise sex differences in HCC presentation and prognosis. Methods We performed a retrospective study of consecutive patients (n = 1110, 23.5% women) diagnosed with HCC between 2008 and 2017 at two US health system…	Nicole	female	0.98	Division of Digestive and Liver Diseases, Department of Internal Medicine, UT Southwestern Medical Center, Dallas, TX, USA	USA	Amit	male	0.99	Division of Digestive and Liver Diseases, Department of Internal Medicine, UT Southwestern Medical Center, Dallas, TX, USA	USA	north America
JOURNAL OF GASTROENTEROLOGY	2000	7.527	Hepatic vascular side effects of styrene maleic acid neocarzinostatin in the treatment of hepatocellular carcinoma	Styrene-maleic acid neocarzinostatin (SMANCS) sometimes causes hepatic vascular side effects, including arterial stricture, obstruction, and arterio-portal shunt. A total of 128 intra-arterial SMANCS injection treatments, performed for 89 patients with hepatocellular carcinoma, were analyzed to determine the relationship between angiographic findings and subsequent hepatic vascular injuries. Afte…	Kenji Ikeda	male	0.98	Department of Gastroenterology, Toranomon Hospital, 2-2-2 Toranomon, Minato-ku, Tokyo 105-0001, Japan, JP	Japan	Hiromitsu Kumada	male	0.99	Department of Gastroenterology, Toranomon Hospital, 2-2-2 Toranomon, Minato-ku, Tokyo 105-0001, Japan, JP	Japan	Asia
JOURNAL OF GASTROENTEROLOGY	2015	7.527	Accurate and rapid identification of feeding arteries with multidetector-row angiography-assisted computed tomography for transarterial chemoembolization for hepatocellular carcinoma	Background Transarterial chemoembolization (TACE) is an important treatment modality for hepatocellular carcinoma (HCC). Accurate identification of feeding arteries and catheterization are necessary for achieving treatment efficacy, especially with selective TACE. However, this often requires multiple imaging studies. We evaluated the utility of a newly developed apparatus that combines multidete…	Ken Takada	male	0.98	Department of Medical Technology, Ogaki Municipal Hospital, 4–86 Minaminokawa, Ogaki, Gifu, 503-8502, Japan	Japan	Takashi Kumada	male	0.99	Department of Gastroenterology, Ogaki Municipal Hospital, 4–86 Minaminokawa, Ogaki, Gifu, 503-8502, Japan	Japan	Asia
Liver international	2000	6.115	Hepatocellular carcinoma in Germany: a retrospective epidemiological study from a low-endemic area	Aims/Background: This study was undertaken in order to assess the main features of hepatocellular carcinoma in Germany, a country with low incidences of this tumor. Methods: Two hundred and eighty consecutive patients with hepatocellular carcinomas admitted to the Medical School Hannover between 1993–1997 were retrospectively studied. Results: Reliable data for the assessment of the etiology and …	Stefan Kubicka	male	0.98	Department of Gastroenterology and Hepatology, Medizinische Hochschule Hannover, Germany	Germany	Michael Manns	male	0.99	Department of Gastroenterology and Hepatology, Medizinische Hochschule Hannover, Germany	Germany	Europe
Liver international	2015	6.115	Survival analysis of proposed BCLC-B subgroups in hepatocellular carcinoma patients	Background & Aims The BCLC-staging system is used to facilitate treatment decisions in patients with hepatocellular carcinoma (HCC). Owing to the observed clinical heterogeneity of the intermediate stage BCLC-B, a subclassification was proposed taking Child–Pugh score and extended criteria for transplantation into account. Analysis of the prognostic significance of a proposed subclassification of…	Arndt Weinmann	male	0.98	Clinical Registry Unit (CRU), University Medical Center of the Johannes Gutenberg University Mainz, Mainz, Germany	Germany	Peter R. Galle	male	0.99	Department of Internal Medicine I, University Medical Center of the Johannes Gutenberg University Mainz, Mainz, Germany	Germany	Europe
Liver international	2015	6.115	In intermediate stage hepatocellular carcinoma: radioembolization with yttrium 90 or chemoembolization?	Background & Aims Transarterial chemoembolization (TACE) is one of the standard treatments recommended for intermediate stage hepatocellular carcinoma (HCC). At the same time, only little is known about the use of radioembolization with Yttrium-90 microspheres (TARE Y-90) for this subset of patients. To perform comparative analysis between both locoregional therapies in intermediate HCCs. Primary…	Amr El Fouly	male	0.98	Department of Hepatology and Gastroenterology, University Hospital of Essen, Essen, Germany	Germany	Joerg F. Schlaak	male	0.99	Department of Hepatology and Gastroenterology, University Hospital of Essen, Essen, Germany	Germany	Europe
Liver international	2000	6.115	A novel binding site for the native hepatic acute-phase protein α1-antitrypsin expressed on the human hepatoma cell line HepG 2 and intestinal cell line Caco 2	Aims/Background:α1-antitrypsin (α1-AT) is a hepatic acute phase protein which predominantly inhibits neutrophil elastase. Besides this major function, we have also previously shown that α1-AT markedly increased H-ferritin mRNA expression and ferritin synthesis in the human hepatoma cell line HepG 2. These actions suggest that α1-AT might interact with HepG 2 cells via a specific cell surface bind…	Ivo Graziadei	male	0.98	Department of Internal Medicine, University of Innsbruck, Austria	Austria	Adrian Bomford	male	0.99	Institute of Liver Studies, King's College School of Medicine and Dentistry, London, UK	UK	Europe
Liver transplantation	2010	6.074	Tumor recurrence following liver transplantation for hepatocellular carcinoma: Role of tumor proliferation status	Aileen E. Marshall		female	0.98	University of Cambridge Department of Medicine, Addenbrooke's Hospital, Hills Road, Cambridge, United Kingdom	UK	Graeme J. M. Alexander	male	0.99	University of Cambridge Department of Medicine, Addenbrooke's Hospital, Hills Road, Cambridge, United Kingdom	UK	Europe
Liver transplantation	2010	6.074	Morphological features of advanced hepatocellular carcinoma as a predictor of downstaging and liver transplantation: An intention-to-treat analysis	Omar Barakat		male	0.98	Departments of Hepatobiliary and Liver Transplant SurgerySt. Luke's Episcopal Hospital, Houston, TX	USA	Luis Mieles	male	0.99	Department of Surgery and Liver Transplantation, University of Texas Health Science Center and Memorial Hermann Hospital, Houston, TX	USA	north America
Liver transplantation	2020	6.074	Validation of the Liver Imaging Reporting and Data System Treatment Response Criteria After Thermal Ablation for Hepatocellular Carcinoma	Katherine S. Cools		female	0.98	Department of Surgery, University of North Carolina, Chapel Hill, NC	USA	David A. Gerber	male	0.99	Department of Surgery, University of North Carolina, Chapel Hill, NC Lineberger Cancer Center, University of North Carolina, Chapel Hill, NC	USA	north America
Liver transplantation	2020	6.074	Unfair Advantages for Hepatocellular Carcinoma Patients Listed for Liver Transplant in Short-Wait Regions Following 2015 Hepatocellular Carcinoma Policy Change	Max N. Brondfield		male	0.98	Department of Medicine, University of California, San Francisco, San Francisco, CA	USA	Neil Mehta	male	0.99	Division of Gastroenterology, Department of Medicine, University of California, San Francisco, San Francisco, CA	USA	north America
Journal of Hepatology	2000	25.083	Hepatocellular carcinoma in patients with acute hepatic porphyria: frequency of occurrence and related factors	Background/Aims: Previous retrospective studies have suggested an association between hepatocellular carcinoma and acute hepatic porphyrias. The incidence, the relative risk, the characteristics and the outcome of primary liver cancer were prospectively evaluated in patients with acute hepatic porphyrias; the molecular mechanism of carcinogenesis in these patients was also pointed out. Methods: A…	Christophe Andant	male	0.99	>Service d'Hépato-gastro-entérologie, Hôpital Louis Mourier,France	France	Jean-Charles Deybach	male	0.99	Centre Francais des porphyries, INSERM U 409, Hôpital Louis Mourier, Colombes,France	France	Europe
Journal of Hepatology	2005	25.083	Coffee consumption reduces the risk of hepatocellular carcinoma independently of its aetiology: a case-control study	Background/Aims：The role of coffee in the development of hepatocellular carcinoma (HCC) is debated. The aim of this study was to investigate the role of coffee in HCC, taking the main risk factors into account. Methods：A hospital-based case-control study was conducted in an area of northern Italy. We recruited 250 HCC cases and 500 controls hospitalized for any reasons other than neoplasms, and l…	Umberto Gelatti	male	0.99	Department of Experimental and Applied Medicine, Chair of Hygiene, University of Brescia, Viale Europa 11, 25123 Brescia, Italy	Italy	Francesco Donato	male	0.99	Department of Experimental and Applied Medicine, Chair of Hygiene, University of Brescia, Viale Europa 11, 25123 Brescia, Italy	Italy	Europe
Journal of Hepatology	2005	25.083	Treatment of hepatocellular carcinoma in compensated cirrhosis with radio-frequency thermal ablation (RFTA): a prospective study	Background/Aims：To assess the effectiveness and the safety of radio-frequency thermal ablation (RFTA) in patients with hepatocellular carcinoma (HCC) ≤5 cm in compensated cirrhosis. Methods：A cohort of 202 consecutive patients (165 Child-Pugh class A and 37 class B) was prospectively assessed. A single lesion was observed in 160/202 (79.2%), two lesions in 29/202 (14.3%), and three lesions in 13/…	Calogero Cammà	male	0.99	Cattedra e Unità Operativa di Gastroenterologia, University of Palermo, Palermo, Italy	Italy	Antonio Craxì	male	0.99	Cattedra e Unità Operativa di Gastroenterologia, University of Palermo, Palermo, Italy	Italy	Europe
Journal of Hepatology	2005	25.083	MELD score and hepatocellular carcinoma identify patients at different risk of short-term mortality among cirrhotics bleeding from esophageal varices	Background/Aims：The role of model for end stage liver disease (MELD) and the presence of hepatocellular carcinoma (HCC) as risk factors of short-term mortality in patients bleeding from oesophageal varices were evaluated. Methods：From February 2002 to August 2003, 172 cirrhotic patients admitted for the first episode of bleeding from oesophageal varices received vasoactive and endoscopic therapy.…	Lucio Amitrano	male	0.99	Department of Gastroenterology, A. Cardarelli Hospital, Via Cardarelli 9, 80131 Napoli, Italy	Italy	Antonio Balzano	male	0.99	Department of Gastroenterology, A. Cardarelli Hospital, Via Cardarelli 9, 80131 Napoli, Italy	Italy	Europe
Journal of Hepatology	2005	25.083	Tumor doubling time predicts recurrence after surgery and describes the histological pattern of hepatocellular carcinoma on cirrhosis	Background/Aims Recurrence of hepatocellular carcinoma (HCC) following surgical resection is influenced by parameters detectable on the resection specimen or through a biopsy. The prognostic significance of HCC doubling time (DT) after surgery has never been investigated. Methods We evaluated 62 patients who underwent curative resection of a single HCC on cirrhosis; tumors were assessed before su…	Alessandro Cucchetti	male	0.99	Dipartimento di Discipline Chirurgiche, Rianimatorie e dei Trapianti, University of Bologna, Policlinico S.Orsola, Via Massarenti 9, 40138 Bologna, Italy	Italy	Antonio Daniele Pinna	male	0.99	Dipartimento di Discipline Chirurgiche, Rianimatorie e dei Trapianti, University of Bologna, Policlinico S.Orsola, Via Massarenti 9, 40138 Bologna, Italy	Italy	Europe
Journal of Hepatology	2005	25.083	GP73, a resident Golgi glycoprotein, is a novel serum marker for hepatocellular carcinoma	Background/Aims Golgi protein-73 (GP73) is up-regulated in hepatocellular carcinoma (HCC). The aims of this study were to determine if GP73 is detected in the serum, and to establish the sensitivity and specificity of serum GP73 for diagnosing HCC. Methods Serum GP73 was detected by immunoblots and quantified by densitometric analysis. Results A total of 352 patients were studied. Serum GP73 leve…	Jorge A.Marrero	male	0.99	Division of Gastroenterology, University of Michigan Medical Center, 3912 Taubman Center, Ann Arbor, MI 48109-0362, USA	USA	Timothy M.Block	male	0.99	Department of Microbiology and Immunology, Drexel Institute for Biotechnology and Virus Research, Drexel University College of Medicine, Doylestown, PA 18901, USA	USA	north America
Journal of Hepatology	2010	25.083	Preoperative prediction of hepatocellular carcinoma tumour grade and micro-vascular invasion by means of artificial neural network: A pilot study	Background & Aims Hepatocellular carcinoma (HCC) prognosis strongly depends upon nuclear grade and the presence of microscopic vascular invasion (MVI). The aim of this study was to develop an artificial neural network (ANN) that is able to predict tumour grade and MVI on the basis of non-invasive variables. Methods Clinical, radiological, and histological data from 250 cirrhotic patients resected…	Alessandro Cucchetti	male	0.99	Liver and Multiorgan Transplant Unit, Policlinico S.Orsola-Malpighi, University of Bologna, Italy	Italy	Antonio Daniele Pinna	male	0.99	Liver and Multiorgan Transplant Unit, Policlinico S.Orsola-Malpighi, University of Bologna, Italy	Italy	Europe
Journal of Hepatology	2010	25.083	Semiannual surveillance is superior to annual surveillance for the detection of early hepatocellular carcinoma and patient survival	Background & Aims The current guidelines recommend the surveillance of cirrhotic patients for early diagnosis of hepatocellular carcinoma (HCC), based on liver ultrasonography repetition at either 6 or 12 month intervals, since there is no compelling evidence of superiority of the more stringent program. This study aimed at comparing cancer stage, treatment applicability, and survival between pat…	Valentina Santi	female	0.99	Dipartimento di Medicina Clinica, Unità di Semeiotica Medica, Alma Mater Studiorum – Università di Bologna, Italy	Italy	Mauro Bernardi	male	0.99	Dipartimento di Medicina Clinica, Unità di Semeiotica Medica, Alma Mater Studiorum – Università di Bologna, Italy	Italy	Europe
Journal of Hepatology	2015	25.083	Liver resection for hepatocellular carcinoma in 313 Western patients: Tumor biology and underlying liver rather than tumor size drive prognosis	Background & Aims Treatment decisions for hepatocellular carcinoma are mostly guided by tumor size. The aim of this study was to analyze resection outcomes according to tumor size and characterize prognostic factors. Methods Patients resected at a Western center between 1989 and 2010 were grouped by largest tumor size: <50 mm, 50–100 mm, and >100 mm. The primary end points were overall- and recur…	Michael D.Kluger	male	0.99	Service de Chirurgie Digestive et Hépatobiliaire, Hôpital Henri Mondor, Assistance Publique-Hôpitaux de Paris-Université Paris-Est, Créteil, France。Section of Gastrointestinal Surgery, New York Presbyterian Hospital, Columbia University Medical Center, New York, NY, United States	France	Daniel Cherqui	male	0.99	Service de Chirurgie Digestive et Hépatobiliaire, Hôpital Henri Mondor, Assistance Publique-Hôpitaux de Paris-Université Paris-Est, Créteil, France	France	Europe
Journal of Hepatology	2015	25.083	Progenitor cell markers predict outcome of patients with hepatocellular carcinoma beyond Milan criteria undergoing liver transplantation	Background & Aims In patients with hepatocellular carcinoma (HCC), liver transplantation (LT) is an excellent therapy if tumor characteristics are within the Milan criteria. We aimed to define genomic features enabling to identify HCC patients beyond Milan criteria who have acceptable transplant outcomes. Methods Among 770 consecutive HCC patients transplanted between 1990 and 2013, 132 had tumor…	Oriana Miltiadous	female	0.99	Mount Sinai Liver Cancer Program (Division of Liver Diseases, Department of Medicine, Tisch Cancer Institute, Department of Pathology, Recanati Miller Transplantation Institute, Department of Surgical Oncology), Icahn School of Medicine at Mount Sinai, New York, USA	USA	Josep M.Llovet	male	0.99	Mount Sinai Liver Cancer Program (Division of Liver Diseases, Department of Medicine, Tisch Cancer Institute, Department of Pathology, Recanati Miller Transplantation Institute, Department of Surgical Oncology), Icahn School of Medicine at Mount Sinai, New York, USA。Liver Cancer Translational Research Laboratory, Barcelona – Clínic Liver Cancer Group (Institut d’Investigacions Biomèdiques August …	USA	north America
Journal of Hepatology	2020	25.083	The chances of hepatic resection curing hepatocellular carcinoma	Background & Aims The popular sense of the word “cure” implies that a patient treated for a specific disease will return to have the same life expectancy as if he/she had never had the disease. In analytic terms, it translates into the concept of statistical cure which occurs when a group of patients returns to having similar mortality to a reference population. The aim of this study was to asses…	Alessandro Cucchetti	male	0.99	Department of Medical and Surgical Sciences, Alma Mater Studiorum, University of Bologna, Italy	Italy	Philip J.Johnson1	male	0.99	Department of Molecular and Clinical Cancer Medicine, University of Liverpool, Liverpool, UK	UK	Europe
Journal of Hepatology	2020	25.083	Including mRECIST in the Metroticket 2.0 criteria improves prediction of hepatocellular carcinoma-related death after liver transplant	Background & Aims In the context of liver transplantation (LT) for hepatocellular carcinoma (HCC), prediction models are used to ensure that the risk of post-LT recurrence is acceptably low. However, the weighting that ‘response to neoadjuvant therapies’ should have in such models remains unclear. Herein, we aimed to incorporate radiological response into the Metroticket 2.0 model for post-LT pre…	Alessandro Cucchetti	male	0.99	Department of Medical and Surgical Sciences – DIMEC, Alma Mater Studiorum - University of Bologna, Bologna, Italy	Italy	Matteo Cescon	male	0.99	Department of Medical and Surgical Sciences – DIMEC, Alma Mater Studiorum - University of Bologna, Bologna, Italy	Italy	Europe
Journal of Hepatology	2020	25.083	A nomogram based on liver stiffness predicts postoperative complications in patients with hepatocellular carcinoma	Background & Aims Liver stiffness measurement (LSM), assessed by transient elastography (Fibroscan), has been demonstrated to predict post-hepatectomy liver failure in patients who undergo hepatic resection for hepatocellular carcinoma (HCC). However, other complications are also likely to be related to the underlying grade of liver fibrosis. Herein, we aimed to identify predictors of postoperati…	Matteo Serenari	male	0.99	Department of Medical and Surgical Sciences, General Surgery and Transplantation Unit, University of Bologna, Italy	Italy	Matteo Cescon	male	0.99	Department of Medical and Surgical Sciences, General Surgery and Transplantation Unit, University of Bologna, Italy	Italy	Europe
Journal of Hepatology	2020	25.083	Risk of hepatocellular carcinoma in Danish outpatients with alcohol-related cirrhosis	Background and Aims Accurate estimates of hepatocellular carcinoma (HCC) risk in patients with cirrhosis are important to guide surveillance strategies. We described HCC risk among outpatients with alcohol-related cirrhosis and contrasted the risk of death from HCC with the risk of death from variceal bleeding or trauma. Methods This was a nationwide, registry-based historical cohort study betwee…	Peter Jepsen	male	0.99	Department of Hepatology and Gastroenterology, Aarhus University Hospital, Aarhus, Denmark	Denmark	Hendrik Vilstrup	male	0.99	Department of Hepatology and Gastroenterology, Aarhus University Hospital, Aarhus, Denmark。Department of Clinical Epidemiology, Aarhus University Hospital, Aarhus, Denmark	Denmark	Europe
Journal of Hepatology	2020	25.083	Association of inflammatory biomarkers with clinical outcomes in nivolumab-treated patients with advanced hepatocellular carcinoma	Background & Aims Nivolumab, a programmed death (PD)-1 (PD-1) inhibitor, led to durable responses, manageable safety, and increased survival in patients with advanced hepatocellular carcinoma (HCC). In our retrospective analysis, we studied the immunobiology and potential associations between biomarkers and outcomes with nivolumab in HCC. Methods Fresh and archival tumour samples from dose-escala…	Bruno Sangro	male	0.99	Clinica Universidad de Navarra-IDISNA and CIBEREHD, Pamplona, Spain	Spain	Anthony El-Khoueiry	male	0.99	USC Norris Comprehensive Cancer Center, Los Angeles, CA, USA	USA	north America
Journal of Hepatology	2005	25.083	Apoptosis on hepatoma cells but not on primary hepatocytes by histone deacetylase inhibitors valproate and ITF2357	Background/Aims Due to a particular resistance against conventional chemotherapeutics, palliative treatment of hepatocellular carcinomas (HCC) is highly ineffective. Recent demonstration of both proliferation-inhibition and apoptosis of hepatoma cells by a histone deacetylase inhibitor (HDAC-I) treatment opens up a promising new approach. However, little is known about tumor cell death mechanisms…	Sorin Armeanu	male	0.99	Department of Internal Medicine I, Medical University Clinic, Otfried-Müller-Str. 10, D-72076 Tübingen, Germany	Germany	Michael Bitzer	male	0.99	Department of Internal Medicine I, Medical University Clinic, Otfried-Müller-Str. 10, D-72076 Tübingen, Germany	Germany	Europe
Journal of Hepatology	2010	25.083	Liver-specific Ldb1 deletion results in enhanced liver cancer development	Background & Aims LIM-domain-binding (Ldb) proteins have been demonstrated to be essential not only to key embryonic developmental processes but also to carcinogenesis. We have previously demonstrated Ldb1 to be of high biological and developmental relevance, as a targeted deletion of the Ldb1 gene in mice results in an embryonic lethal and pleiotropic phenotype. Methods We have now established a…	Andreas Teufel	male	0.99	Department of Medicine I, Johannes Gutenberg University, Mainz, Germany	Germany	Peter R.Galle	male	0.99	Department of Medicine I, Johannes Gutenberg University, Mainz, Germany	Germany	Europe
Journal of Hepatology	2015	25.083	Survival benefit of liver resection for patients with hepatocellular carcinoma across different Barcelona Clinic Liver Cancer stages: A multicentre study	Background & Aims The role of hepatic resection for hepatocellular carcinoma (HCC) in different Barcelona Clinic Liver Cancer (BCLC) stages is controversial. We aimed at measuring the survival benefit of resection vs. non-surgical-therapies in each BCLC stage. Methods Using the ITA.LI.CA database, we identified 2090 BCLC A, B, and C HCC patients observed between 2000 and 2012: 550 underwent resec…	Alessandro Vitale	male	0.99	Department of Surgery, Oncology and Gastroenterology, University of Padua, Padua, Italy	Italy	Umberto Cillo	male	0.99	Department of Surgery, Oncology and Gastroenterology, University of Padua, Padua, Italy	Italy	Europe
Journal of Hepatology	2015	25.083	Serum-based tracking of de novo initiated liver cancer progression reveals early immunoregulation and response to therapy	Background & Aims Liver inflammatory diseases associated with cancer promoting somatic oncogene mutations are increasing in frequency. Preclinical cancer models that allow for the study of early tumor progression are often protracted, which limits the experimental study parameters due to time and expense. Here we report a robust inexpensive approach using Sleeping Beauty transposition (SBT) deliv…	Jeff J.Subleski	male	0.99	Cancer and Inflammation Program, Center for Cancer Research, National Cancer Institute, National Institutes of Health, Frederick, MD 21702, United States	US	Robert H.Wiltrout	male	0.99	Cancer and Inflammation Program, Center for Cancer Research, National Cancer Institute, National Institutes of Health, Frederick, MD 21702, United States	USA	north America
gut	2005	23.059	Prognostic factors for survival in patients with early-intermediate hepatocellular carcinoma undergoing non-surgical therapy: comparison of Okuda, CLIP, and BCLC staging systems in a single Italian centre	Background: Several prognostic models have been developed to stage hepatocellular carcinoma (HCC) but there is no general consensus on which is the most reliable. We compared three prognostic indices (Okuda, CLIP, and BCLC scoring systems) in a large series of cirrhotic patients with HCC undergoing non-surgical treatment in terms of their ability to classify patients into different risk groups Me…	Antonio Grieco	male	0.99	1. Department of Internal Medicine, Policlinico Universitario A Gemelli, Università Cattolica del Sacro Cuore, Roma, Italy	Italy	Giovanni Battista Gasbarrini	male	0.99	1. Department of Internal Medicine, Policlinico Universitario A Gemelli, Università Cattolica del Sacro Cuore, Roma, Italy	Italy	Europe
gut	2010	23.059	Treatments for hepatocellular carcinoma in elderly patients are as effective as in younger patients: a 20-year multicentre experience	Objectives The number of elderly patients diagnosed with hepatocellular carcinoma (HCC) is expected to increase. We compared the presenting features and outcome of HCC in elderly (≥70 years) and younger patients (<70 years). Design Multicentre retrospective cohort study and nested case–control study. Patients 614 elderly and 1104 younger patients from the ITA.LI.CA database, including 1834 HCC ca…	Federica Mirici-Cappa	female	0.99	1. Dipartimento di Medicina Clinica, Alma Mater Studiorum—Università di Bologna, Bologna, Italy	Italy	Franco Trevisani	male	0.99	1. Dipartimento di Medicina Clinica, Alma Mater Studiorum—Università di Bologna, Bologna, Italy	Italy	Europe
gut	2015	23.059	Original article: The mitogen-activated protein kinase ERK5 regulates the development and growth of hepatocellular carcinoma	Objective The extracellular signal-regulated kinase 5 (ERK5 or BMK1) is involved in tumour development. The ERK5 gene may be amplified in hepatocellular carcinoma (HCC), but its biological role has not been clarified. In this study, we explored the role of ERK5 expression and activity in HCC in vitro and in vivo. Design ERK5 expression was evaluated in human liver tissue. Cultured HepG2 and Huh-7…	Elisabetta Rovida	female	0.99	1. Dipartimento di Scienze Biomediche Sperimentali e Cliniche, Università di Firenze, Italy	Italy	Fabio Marra	male	0.99	1. Dipartimento di Scienze Biomediche Sperimentali e Cliniche, Università di Firenze, Italy	Italy	Europe
gut	2020	23.059	Original research: S100A11/ANXA2 belongs to a tumour suppressor/oncogene network deregulated early with steatosis and involved in inflammation and hepatocellular carcinoma development	Objective Hepatocellular carcinoma (HCC) development occurs with non-alcoholic fatty liver disease (NAFLD) in the absence of cirrhosis and with an increasing incidence due to the obesity pandemic. Mutations of tumour suppressor (TS) genes and oncogenes (ONC) have been widely characterised in HCC. However, mounting evidence indicates that non-genomic alterations of TS/ONC occur early with NAFLD, t…	Cyril Sobolewski	male	0.99	1. Department of Cell Physiology and Metabolism, University of Geneva Faculty of Medicine, Geneve, GE, Switzerland	Switzerland	Michelangelo Foti	male	0.99	1. Department of Cell Physiology and Metabolism, University of Geneva Faculty of Medicine, Geneve, GE, Switzerland	Switzerland	Europe
gut	2020	23.059	Original research: Early evaluation using a radiomic signature of unresectable hepatic metastases to predict outcome in patients with colorectal cancer treated with FOLFIRI and bevacizumab	Purpose The objective of this study was to build and validate a radiomic signature to predict early a poor outcome using baseline and 2-month evaluation CT and to compare it to the RECIST1·1 and morphological criteria defined by changes in homogeneity and borders. Methods This study is an ancillary study from the PRODIGE-9 multicentre prospective study for which 491 patients with metastatic color…	Anthony Dohan	male	0.99	Radiologie A, Assistance Publique - Hôpitaux de Paris, Cochin Hospital, Paris, France Medical School, Université de Paris, Paris, France Radiology, McGill University Health Centre, Montreal, Quebec, Canada	Canada	Christine Hoeffel	female	0.99	Radiology, Hopital Maison Blanche, Reims, Champagne-Ardenne, France CRESTIC, Université de Reims, Reims, URCA, France	France	Europe
Gastroenterology	2000	22.682	Mouse α-fetoprotein–specific DNA-based immunotherapy of hepatocellular carcinoma leads to tumor regression in mice	Background & Aims: α-Fetoprotein (AFP) is a tumor-associated protein that is frequently expressed at high levels in hepatocellular carcinoma (HCC). The aim of the study was to characterize self-reactive cytotoxic T lymphocytes (CTLs) directed against murine AFP (mAFP) after DNA-based immunization in mice. Methods: To study CTL responses, mAFP-expressing recombinant vaccinia viruses were generated…	Christian F. Grimm	male	0.99	Department of Medicine II, University Hospital of Freiburg		Michael Geissler	male	0.99	Department of Medicine II, University Hospital of Freiburg	Germany	Europe
Gastroenterology	2005	22.682	Silencing of Caspase-8 in Murine Hepatocellular Carcinomas Is Mediated via Methylation of an Essential Promoter Element	Background & Aims: Caspase-8 is the apical caspase essential for triggering Fas-induced apoptosis. In this study, we investigated caspase-8 expression in hepatocellular carcinomas (HCCs) using recently described HCC mouse models (c-myc and IgEGF transgenes). Methods: HCCs were isolated from c-myc and IgEGF transgenic animals. Expression of caspase-8 was monitored by reverse-transcription polymera…	Christian Liedtke	male	0.99	Department of Medicine III, University Hospital Aachen, Aachen University, Aachen, Germany		Christian Trautwein	male	0.99	Department of Medicine III, University Hospital Aachen, Aachen University, Aachen, Germany	Germany	Europe
Gastroenterology	2010	22.682	Adiponectin Modulates C-Jun N-Terminal Kinase and Mammalian Target of Rapamycin and Inhibits Hepatocellular Carcinoma	Background & Aims Epidemiological studies have shown that obesity is a risk factor for hepatocellular carcinoma (HCC). Lower adiponectin levels are associated with poor prognosis in obese HCC patients, hence it is plausible that adiponectin acts as a negative regulator of HCC. We investigated the effects of adiponectin on HCC development and its molecular mechanisms. Methods Assays with Huh7 and …	Neeraj K. Saxena	male	0.99	Division of Digestive Diseases, Department of Medicine, Winship Cancer Institute, Emory University School of Medicine, Atlanta, Georgia		Frank A. Anania	male	0.99	Division of Digestive Diseases, Department of Medicine, Winship Cancer Institute, Emory University School of Medicine, Atlanta, Georgia	Georgia	north America
Gastroenterology	2015	22.682	Unique Genomic Profile of Fibrolamellar Hepatocellular Carcinoma	Background & Aims Fibrolamellar hepatocellular carcinoma (FLC) is a rare primary hepatic cancer that develops in children and young adults without cirrhosis. Little is known about its pathogenesis, and it can be treated only with surgery. We performed an integrative genomic analysis of a large series of patients with FLC to identify associated genetic factors. Methods By using 78 clinically annot…	Helena Cornella	female	0.99	HCC Translational Research Laboratory, Barcelona Clinic Liver Cancer Group, Liver Unit, Pathology Department, Institut d'Investigacions Biomèdiques August Pi i Sunyer, CIBERehd, Hospital Clínic, Universitat de Barcelona, Catalonia, Spain		Josep M. Llovet	male	0.99	HCC Translational Research Laboratory, Barcelona Clinic Liver Cancer Group, Liver Unit, Pathology Department, Institut d'Investigacions Biomèdiques August Pi i Sunyer, CIBERehd, Hospital Clínic, Universitat de Barcelona, Catalonia, Spain	Spain	Europe
Gastroenterology	2005	22.682	CXCR4 Expression Increases Liver and Lung Metastasis in a Mouse Model of Pancreatic Cancer	Background & Aims: Expression of the Gi-protein-coupled chemokine receptor CXCR4 has recently been linked to increased proliferation, invasion, and migration of human pancreatic cancer cell lines. However, the relevance of CXCR4 for organ-specific pancreatic cancer metastasis in vivo remains unclear. Here, we have studied the role of CXCR4 in vivo using noninvasive imaging of targeted metastasis …	Dieter Saur	male	0.99	Department of Internal Medicine 2, Technical University of Munich, Munich, Germany		Roland M. Schmid	male	0.99	Department of Internal Medicine 2, Technical University of Munich, Munich, Germany	Germany	Europe
Gastroenterology	2015	22.682	Association of Coffee Intake With Reduced Incidence of Liver Cancer and Death From Chronic Liver Disease in the US Multiethnic Cohort	Background & Aims Coffee consumption has been proposed to reduce risk for hepatocellular carcinoma (HCC) and chronic liver disease (CLD), but few data are available from prospective, US multiethnic populations. We evaluated the association of coffee intake with HCC and CLD in 162,022 African Americans, Native Hawaiians, Japanese Americans, Latinos, and whites in the US Multiethnic Cohort (MEC). M…	Veronica Wendy Setiawan	female	0.99	Department of Preventive Medicine, Keck School of Medicine, and Norris Comprehensive Cancer Center, University of Southern California, Los Angeles, California		Brian E. Henderson	male	0.99	Department of Preventive Medicine, Keck School of Medicine, and Norris Comprehensive Cancer Center, University of Southern California, Los Angeles, California	USA	north America
Gastroenterology	2015	22.682	Signal Transducer and Activator of Transcription 3, Mediated Remodeling of the Tumor Microenvironment Results in Enhanced Tumor Drug Delivery in a Mouse Model of Pancreatic Cancer	Background & Aims A hallmark of pancreatic ductal adenocarcinoma (PDAC) is the presence of a dense desmoplastic reaction (stroma) that impedes drug delivery to the tumor. Attempts to deplete the tumor stroma have resulted in formation of more aggressive tumors. We have identified signal transducer and activator of transcription (STAT) 3 as a biomarker of resistance to cytotoxic and molecularly ta…	Nagaraj S. Nagathihalli	male	0.99	Division of Surgical Oncology, Department of Surgery, University of Miami Miller School of Medicine, Sylvester Comprehensive Cancer Center, Miami, Florida		Nagaraj S. Nagathihalli	male	0.99	Division of Surgical Oncology, Department of Surgery, University of Miami Miller School of Medicine, Sylvester Comprehensive Cancer Center, Miami, Florida	USA	north America
HEPATOLOGY	2000	17.425	Randomized controlled trial of interferon treatment for advanced hepatocellular carcinoma	The aim of this randomized controlled trial was to assess the efficacy of interferon alfa–2b (IFN) for the treatment of advanced hepatocellular carcinoma (HCC). Fifty-eight patients with HCC who were not suitable for resection, transplantation, ethanol injection, or arterial embolization were stratified according to their Okuda stage and randomized to receive IFN (3 × 106, 3 times a week, for 1 y…	Josep M. Llovet	male	0.99	Liver Unit BCLC (Barcelona-Clínic Liver Cancer) Group, IDIBAPS (Institut d'Invertigacions Biomèdiques August Pi i Sunyer) Hospital Clínic Barcelona, Barcelona, Spain		Jordi Bruix M.D.	male	0.99	Liver Unit BCLC (Barcelona-Clínic Liver Cancer) Group, IDIBAPS (Institut d'Invertigacions Biomèdiques August Pi i Sunyer) Hospital Clínic Barcelona, Barcelona, Spain	Spain	Europe
HEPATOLOGY	2000	17.425	Fractional allelic loss in non–end-stage cirrhosis: Correlations with hepatocellular carcinoma development during follow-up	Hepatocellular carcinoma (HCC) is usually preceded by cirrhosis whose genetic background is still poorly understood. The aim of this study was to evaluate, in non–end-stage cirrhosis, the fractional allelic loss (FAL) at loci mostly reported to be altered in HCC and the microsatellite instability (MSI). Twenty cases of cirrhosis were retrospectively selected. Eleven had developed an HCC during th…	Massimo Roncalli M.D., Ph.D.	male	0.99	Departments of Pathology and Research Laboratories, Humanitas Clinical Institute of Rozzano, Milan University of Milan Department of Pathology, University of Milan School of Medicine, Humanitas Clinical Institute, Via Manzoni 56, 20089 Rozzano (Milano), Italy. fax: (39) 0282244791===	Italy	Guido Coggi	male	0.99	San Paolo Hospital of Milan University of Milan	Italy	Europe
HEPATOLOGY	2000	17.425	Primary liver resection and salvage transplantation or primary liver transplantation in patients with single, small hepatocellular carcinoma and preserved liver function: An outcome-oriented decision analysis	Two treatments are accepted for patients with solitary hepatocellular carcinoma ≤5 cm in size and with preserved hepatic function: (1) liver resection, which can be performed without delay but has a high recurrence rate, and (2) liver transplantation, which has a better long-term survival, but is not easily available because grafts are scarce. A third possibility is to offer liver resection first…	Pietro E. Majno M.D., F.R.C.S.	male	0.99	Transplantation Unit, Department of Surgery, University Hospital, Geneva, Switzerland (Eng), Unité de Transplantation, Hôpital Cantonal Universitaire, 1211 Genève 14, Switzerland. fax: (41) 22-37-27-707===		Antoine Hadengue	male	0.99	Division of Hepato-gastroenterology, Department of Internal Medicine, University Hospital, Geneva, Switzerland	Switzerland	Europe
HEPATOLOGY	2000	17.425	Natural history of inoperable hepatocellular carcinoma: Estrogen receptors' status in the tumor is the strongest prognostic factor for survival	Clinical course in hepatocellular carcinoma may be very different. We prospectively evaluated 96 patients with hepatocellular carcinoma unsuitable for radical therapy to investigate factors that could influence survival. Clinical, pathologic, and molecular data of patients were analyzed by univariate and multivariate analysis. The overall actuarial probability of survival at year 1, 2, 3, 4, 5, a…	Erica Villa M.D.	female	0.99	Department of Internal Medicine, University of Modena, Modena, Italy Department of Internal Medicine, Division of Gastroenterology, University of Modena, Via del Pozzo 71, 41100 Modena, Italy. fax: (39) 059-424 363.==		Federico Manenti	male	0.99	Department of Internal Medicine, University of Modena, Modena, Italy	Italy	Europe
HEPATOLOGY	2000	17.425	Screening for hepatocellular carcinoma in Alaska natives infected with chronic hepatitis B: A 16-year population-based study	The benefits of screening hepatitis B surface antigen (HBsAg)-positive carriers for hepatocellular carcinoma (HCC) in terms of long-term survival have not been established. We conducted a prospective 16-year, population-based cohort study to determine the impact of screening for HCC in 1,487 HBsAg-positive Alaska native carriers with alpha-fetoprotein (AFP) determinations every 6 months. Men and …	Brian J. McMahon	male	0.99	Departments of Internal Medicine and Surgery, Alaska Native Medical Center, Indian Health Service, Public Health Service, U.S. Department of Health and Human Services, Anchorage, Alaska Arctic Investigations Program, National Center for Infectious Diseases, Centers for Disease Control and Prevention, Public Health Service, U.S. Department of Health and Human Services, Anchorage, Alaska Arctic Inv…		James Williams	male	0.99	Departments of Internal Medicine and Surgery, Alaska Native Medical Center, Indian Health Service, Public Health Service, U.S. Department of Health and Human Services, Anchorage, Alaska	USA	north America
HEPATOLOGY	2005	17.425	Gefitinib, an EGFR inhibitor, prevents hepatocellular carcinoma development in the rat liver with cirrhosis	Epidermal growth factor receptor (EGFR) binds transforming growth factor α (TGF-α) which is mitogenic for hepatocytes. Diverse lines of evidence suggest that activation of the TGF-α /EGFR pathway contributes to hepatocellular carcinoma (HCC) formation. Herein, we developed an experimental model of cirrhosis giving rise to HCC and tested the antitumoral effect of gefitinib, a selective EGFR tyrosi…	Eduardo Schiffer	male	0.99	Eduardo Schiffer		Olivier Rosmorduc	male	0.99	INSERM Unit 402, Faculté de Médecine Saint-Antoine et Université Pierre et Marie Curie, Paris, France Service d'Hépatologie, Hôpital Saint-Antoine, Paris, France	France	Europe
HEPATOLOGY	2005	17.425	Patients with cirrhosis and bare-stent TIPS may have increased risk of hepatocellular carcinoma	A trend toward a higher incidence of hepatocelullar carcinoma (HCC) in patients with cirrhosis treated with bare-stent transjugular intrahepatic portosystemic shunt (TIPS) has been observed in previous studies. To assess the influence of TIPS as a risk factor for developing HCC, we have compared the incidence of HCC in two retrospective cohorts of patients. The TIPS cohort (n = 138) included pati…	Rafael Bañares	male	0.99	Liver Unit, Department of Gastroenterology, Hospital Gregorio Marañón, Madrid, Spain		Leandro Santos	male	0.99	Liver Unit, Department of Gastroenterology, Hospital Gregorio Marañón, Madrid, Spain	Spain	Europe
HEPATOLOGY	2005	17.425	Compromised lymphocytes infiltrate hepatocellular carcinoma: The role of T-regulatory cells	Hepatocellular carcinoma (HCC) has a poor prognosis with limited therapeutic options. We propose that local immune responses in patients with HCC are held in check by tumor-infiltrating CD4+CD25+ T-regulatory lymphocytes (Treg cells), which suppress the activity and proliferation of effector CD4+ and CD8+ T cells. The phenotype and cell cycle status of tumor-infiltrating lymphocytes (TILs) in HCC…	Esther Unitt	female	0.99	Department of Medicine, University of Cambridge School of Clinical Medicine, Addenbrooke's NHS Trust, Cambridge, United Kingdom		Graeme J. M. Alexander	male	0.99	Department of Medicine, University of Cambridge School of Clinical Medicine, Addenbrooke's NHS Trust, Cambridge, United Kingdom	UK	Europe
HEPATOLOGY	2005	17.425	Percutaneous radiofrequency ablation of hepatocellular carcinoma as a bridge to liver transplantation	Orthotopic liver transplantation (OLT) can be a definitive treatment for patients with hepatocellular carcinoma (HCC). Prolonged waiting times for cadaveric livers, however, may lead to dropout from the waiting list or worsened post-OLT prognosis as a result of interval tumor progression. Percutaneous radiofrequency ablation (RFA) is widely used for local control of small unresectable HCC, but it…	David S. K. Lu	male	0.99	Department of Radiology, David Geffen School of Medicine at UCLA, Los Angeles, CA		Ronald W. Busuttil	male	0.99	Department of Surgery, David Geffen School of Medicine at UCLA, Los Angeles, CA	USA	north America
HEPATOLOGY	2005	17.425	Characterization of small nodules in cirrhosis by assessment of vascularity: The problem of hypovascular hepatocellular carcinoma†	In a prospective study, we examined the impact of arterial hypervascularity, as established by the European Association for the Study of the Liver (EASL) recommendations, as a criterion for characterizing small (1-3 cm) nodules in cirrhosis. A total of 72 nodules (1-2 cm, n = 41; 2.1-3 cm, n = 31) detected by ultrasonography in 59 patients with cirrhosis were included in the study. When coinciden…	Luigi Bolondi	male	0.99	Division of Internal Medicine, Department of Internal Medicine and Gastroenterology, University of Bologna, Bologna, Italy		Fabio Piscaglia	male	0.99	Division of Internal Medicine, Department of Internal Medicine and Gastroenterology, University of Bologna, Bologna, Italy	Italy	Europe
HEPATOLOGY	2005	17.425	Proteasome inhibition sensitizes hepatocellular carcinoma cells, but not human hepatocytes, to TRAIL	TRAIL exhibits potent anti-tumor activity on systemic administration in mice. Because of its proven in vivo efficacy, TRAIL may serve as a novel anti-neoplastic drug. However, approximately half of the tumor cell lines tested so far are TRAIL resistant, and potential toxic side effects of certain recombinant forms of TRAIL on human hepatocytes have been described. Pretreatment with the proteasome…	Tom M. Ganten	male	0.99	Division of Apoptosis Regulation, German Cancer Research Center (DKFZ), Heidelberg, Germany		Henning Walczak	male	0.99	Division of Apoptosis Regulation, German Cancer Research Center (DKFZ), Heidelberg, Germany	Germany	Europe
HEPATOLOGY	2010	17.425	Use of sorafenib in patients with hepatocellular carcinoma before liver transplantation: A cost-benefit analysis while awaiting data on sorafenib safety	The role of bridging therapies for patients with hepatocellular carcinoma (HCC) on the waiting list for liver transplantation (LT) remains controversial. There is strong evidence to support the effectiveness of sorafenib in extending the time to progression of HCC. Using a Markov model, we compared two strategies: one using sorafenib as neoadjuvant therapy before LT (Strategy A), and the other us…	Alessandro Vitale	male	0.99	Unità di Chirurgia Oncologica, Istituto Oncologico Veneto, IRCCS, Padova, Italy fax: 00(39)-0498211694. Istituto Oncologico Veneto, IRCCS, Unità di Chirurgia Oncologica, Padova, Italy, Via Gattamelata 44, 35128 Padova, Italy===		Umberto Cillo	male	0.99	Unità di Chirurgia Epatobiliare e Trapianto Epatico, Azienda Università di Padova, Italy	Italy	Europe
HEPATOLOGY	2010	17.425	Down-regulation of connective tissue growth factor by inhibition of transforming growth factor β blocks the tumor–stroma cross-talk and tumor progression in hepatocellular carcinoma	Tumor–stroma interactions in hepatocellular carcinoma (HCC) are of key importance to tumor progression. In this study, we show that HCC invasive cells produce high levels of connective tissue growth factor (CTGF) and generate tumors with a high stromal component in a xenograft model. A transforming growth factor β (TGF-β) receptor inhibitor, LY2109761, inhibited the synthesis and release of CTGF,…	Antonio Mazzocca	male	0.99	Department of Internal Medicine, Immunology, and Infectious Diseases, Section of Internal Medicine, Bari, Italy		Gianluigi Giannelli	male	0.99	Department of Internal Medicine, Immunology, and Infectious Diseases, Section of Internal Medicine, Bari, Italy fax: (39)-080-5478-126. Dipartimento di Clinica Medica, Immunologia e Malattie Infettive, Sezione di Medicina Interna, Policlinico, Piazza G. Cesare 11, 70124 Bari, Italy===	Italy	Europe
HEPATOLOGY	2010	17.425	Oncogenic and tumor suppressive roles of polo-like kinases in human hepatocellular carcinoma	Polo-like kinase (PLK) proteins play critical roles in the control of cell cycle progression, either favoring or inhibiting cell proliferation, and in DNA damage response. Although either overexpression or down-regulation of PLK proteins occurs frequently in various cancer types, no comprehensive analysis on their function in human hepatocellular carcinoma (HCC) has been performed to date. In the…	Rossella Pellegrino	female	0.99	Institute of Pathology, University Hospital Heidelberg, Heidelberg, Germany		Thomas Longerich	male	0.99	Institute of Pathology, University Hospital Heidelberg, Heidelberg, Germany fax: (49)-6221-565251 Institute of Pathology, University Hospital Heidelberg, Im Neuenheimer Feld 220, 69120 Heidelberg, Germany===	Germany	Europe
HEPATOLOGY	2010	17.425	Sirolimus-based immunosuppression is associated with increased survival after liver transplantation for hepatocellular carcinoma	Liver transplantation is an important treatment option for selected patients with nonresectable hepatocellular carcinoma (HCC). Several reports have suggested a lower risk of posttransplant tumor recurrence with the use of sirolimus and a higher one with calcineurin inhibitors, but the selection of an ideal immunosuppression protocol is still a matter of debate. The aim of this study was to defin…	Christian Toso	male	0.99	Section of Hepatobiliary, Pancreatic and Transplant Surgery, University of Alberta, Edmonton, Canada Transplantation Unit, Department of Surgery, University of Geneva Hospitals, Geneva, Switzerland fax: 41-22-3727755. Department of Surgery, Rue Gabrielle-Perret-Gentil, 1211 Geneva, Switzerland===		Norman M. Kneteman	male	0.99	Section of Hepatobiliary, Pancreatic and Transplant Surgery, University of Alberta, Edmonton, Canada N.M.K. was a Senior Scholar of the AHFMR.	Canada	north America
HEPATOLOGY	2010	17.425	A meta-analysis of survival rates of untreated patients in randomized clinical trials of hepatocellular carcinoma	Knowing the spontaneous outcome of hepatocellular carcinoma (HCC) is important for designing randomized controlled trials (RCTs) of new therapeutic approaches; however, survival of patients in the absence of treatment is highly variable, and prognostic factors influencing outcomes are incompletely defined. The aims of this meta-analysis were to estimate the 1-year and 2-year survival rates of unt…	Giuseppe Cabibbo	male	0.99	Cattedra di Gastroenterologia, DIBIMIS, University of Palermo, Italy Dipartimento di Biopatologia e Metodologie Biomediche, University of Palermo, Italy		Calogero Cammà	male	0.99	Cattedra di Gastroenterologia, DIBIMIS, University of Palermo, Italy IBIM, Consiglio Nazionale delle Ricerche (CNR), Palermo, Italy fax: (39) 091 65 62 156. Cattedra di Gastroenterologia, Dipartimento Biomedico di Medicina Interna e Specialistica, University of Palermo, Piazza delle Cliniche 2, 90127 Palermo, Italy===	Italy	Europe
HEPATOLOGY	2010	17.425	Diagnosis of hepatocellular carcinoma in cirrhosis by dynamic contrast imaging: The importance of tumor cell differentiation	Dynamic contrast imaging techniques are considered the standard of care for the radiological diagnosis of hepatocellular carcinoma (HCC) in cirrhosis. However, the accuracy of radiological diagnosis depends largely on the degree of arterial hypervascularization, which increases with tumor size. Owing to the interplay and prognostic relevance of tumor vascularization and cell differentation, we as…	Massimo Iavarone	male	0.99	1st Division of Gastroenterology, Center for Liver Diseases, Milan, Italy		Massimo Colombo	male	0.99	1st Division of Gastroenterology, Center for Liver Diseases, Milan, Italy fax: (39)-0250320410 1st Division of Gastroenterology, Fondazione IRCCS Ca' Granda Ospedale Maggiore Policlinico, Università degli Studi di Milano, Via F.S forza 35, 20122 Milan, Italy===	Italy	Europe
HEPATOLOGY	2010	17.425	Radioembolization with yttrium-90 glass microspheres in hepatocellular carcinoma: European experience on safety and long-term survival	Radioembolization has been demonstrated to allow locoregional therapy of patients with hepatocellular carcinoma not eligible for transarterial chemoembolization or other local therapies. The aim of this study was to validate evidence of the safety and efficacy of this treatment in a European sample of patients with advanced hepatocellular carcinoma (HCC). Therefore, 108 consecutive patients with …	Philip Hilgard	male	0.99	Department for Gastroenterology and Hepatology, University Hospital Essen, Essen, Germany fax: +49-208-309-2628 Associate Professor of Medicine, Department for Gastroenterology, Academic Teaching Hospital EVK, Wertgasse 30, 45468 Muelheim a.d.R., Germany===		Gerald Antoch	male	0.99	Department for Diagnostic and Interventional Radiology and Neuroradiology, University Hospital Essen, Essen, Germany	Germany	Europe
HEPATOLOGY	2015	17.425	Prognosis of untreated hepatocellular carcinoma	The prognosis of untreated patients with hepatocellular carcinoma (HCC) is heterogeneous, and survival data were mainly obtained from control arms of randomized studies. Clinical practice data on this topic are urgently needed, so as to help plan studies and counsel patients. We assessed the prognosis of 600 untreated patients with HCC managed by the Italian Liver Cancer Group. Prognosis was eval…	Edoardo G. Giannini,	male	0.99	Dipartimento di Medicina Interna, Unità di Gastroenterologia, IRCCS-Azienda Ospedaliera Universitaria San Martino-IST, Università di Genova, Genova, Italy		Franco Trevisani	male	0.99	Dipartimento di Scienze Mediche Chirurgiche, Unità di Semeiotica Medica, Alma Mater Studiorum–Università di Bologna, Bologna, Italy	Italy	Europe
HEPATOLOGY	2015	17.425	Portal hypertension and the outcome of surgery for hepatocellular carcinoma in compensated cirrhosis: A systematic review and meta-analysis	Whether preoperative clinically significant portal hypertension (CSPH) has or not an impact on the outcome of surgery for hepatocellular carcinoma (HCC) in patients with compensated cirrhosis is debated. This systematic review assesses the impact of CSPH on the outcome of HCC in patients with compensated cirrhosis treated with surgery. We performed a systematic search of the MEDLINE database (art…	Annalisa Berzigotti	female	0.99	Centro de Investigación Biomédica en Red de Enfermedades Hepáticas y Digestivas (CIBERehd), Barcelona, Spain		Jordi Bruix	male	0.99	Centro de Investigación Biomédica en Red de Enfermedades Hepáticas y Digestivas (CIBERehd), Barcelona, Spain BCLC group, Liver Unit; Hospital Clinic, Institut d'Investigacions Biomediques August Pi i Sunyer (IDIBAPS), Barcelona, Spain	Spain	Europe
HEPATOLOGY	2015	17.425	When to perform hepatic resection for intermediate-stage hepatocellular carcinoma	Transcatheter arterial chemoembolization (TACE) is the first-line therapy recommended for patients with intermediate hepatocellular carcinoma (HCC). However, in clinical practice, these patients are often referred to surgical teams to be evaluated for hepatectomy. After making a treatment decision (e.g., TACE or surgery), physicians may discover that the alternative treatment would have been pref…	Alessandro Cucchetti,	male	0.99	Department of Medical and Surgical Sciences, S. Orsola-Malpighi Hospital, Alma Mater Studiorum–University of Bologna, Bologna, Italy		Antonio Daniele Pinna	male	0.99	Department of Medical and Surgical Sciences, S. Orsola-Malpighi Hospital, Alma Mater Studiorum–University of Bologna, Bologna, Italy	Italy	Europe
HEPATOLOGY	2015	17.425	Axl activates autocrine transforming growth factor-β signaling in hepatocellular carcinoma	In hepatocellular carcinoma (HCC), intrahepatic metastasis frequently correlates with epithelial to mesenchymal transition (EMT) of malignant hepatocytes. Several mechanisms have been identified to be essentially involved in hepatocellular EMT, among them transforming growth factor (TGF)-β signaling. Here we show the up-regulation and activation of the receptor tyrosine kinase Axl in EMT-transfor…	Patrick Reichl	male	0.99	Department of Medicine I, Division: Institute of Cancer Research, Comprehensive Cancer Center, Medical University of Vienna, Vienna, Austria		Wolfgang Mikulits	male	0.99	Department of Medicine I, Division: Institute of Cancer Research, Comprehensive Cancer Center, Medical University of Vienna, Vienna, Austria	Austria	Europe
HEPATOLOGY	2015	17.425	DNA methylation-based prognosis and epidrivers in hepatocellular carcinoma	Epigenetic deregulation has emerged as a driver in human malignancies. There is no clear understanding of the epigenetic alterations in hepatocellular carcinoma (HCC) and of the potential role of DNA methylation markers as prognostic biomarkers. Analysis of tumor tissue from 304 patients with HCC treated with surgical resection allowed us to generate a methylation-based prognostic signature using…	Augusto Villanueva	male	0.99	Liver Cancer Research Program, Division of Liver Diseases, Tisch Cancer Institute, Department of Medicine, Icahn School of Medicine at Mount Sinai, New York, NY Division of Hematology and Medical Oncology, Department of Medicine, Icahn School of Medicine at Mount Sinai, New York, NY Barcelona-Clínic Liver Cancer Group (Liver Cancer Translational Research Laboratory, Liver Unit, Pathology Departme…		Josep M. Llovet	male	0.99	Liver Cancer Research Program, Division of Liver Diseases, Tisch Cancer Institute, Department of Medicine, Icahn School of Medicine at Mount Sinai, New York, NY Barcelona-Clínic Liver Cancer Group (Liver Cancer Translational Research Laboratory, Liver Unit, Pathology Department, Surgery Department), Institut d'Investigacions Biomèdiques August Pi i Sunyer (IDIBAPS), CIBEREHD, Hospital Clínic de B…	Spain	Europe
HEPATOLOGY	2015	17.425	Total tumor volume and alpha-fetoprotein for selection of transplant candidates with hepatocellular carcinoma: A prospective validation	The selection of liver transplantation (LT) candidates with hepatocellular carcinoma (HCC) is currently validated based on Milan criteria. The use of extended criteria has remained a matter of debate, mainly because of the absence of prospective validation. The present prospective study recruited patients according to the previously proposed total tumor volume (TTV; ≤115 cm3)/alpha-fetoprotein (A…	Christian Toso	male	0.99	Divisions of Transplant and Abdominal Surgery, Department of Surgery, University of Geneva Hospitals, Geneva, Switzerland		Norman M. Kneteman	male	0.99	Division of Transplantation, Department of Surgery, University of Alberta, Edmonton, Alberta, Canada	Canada	north America
HEPATOLOGY	2015	17.425	Global DNA methylation and hydroxymethylation differ in hepatocellular carcinoma and cholangiocarcinoma and relate to survival rate	In addition to DNA methylation, hydroxymethylation of DNA is recognized as a novel epigenetic mark. Primary liver cancers, i.e., hepatocellular carcinoma (HCC) and cholangiocarcinoma (CC), are highly prevalent but epigenetically poorly characterized, so far. In the present study we measured global methylcytosine (mCyt) and hydroxymethylcytosine (hmCyt) in HCC and CC tissues and in peripheral bloo…	Silvia Udali,	female	0.99	Department of Medicine and the University Laboratory for Medical Research, University of Verona School of Medicine, Verona, Italy		Simonetta Friso	female	0.99	Department of Medicine and the University Laboratory for Medical Research, University of Verona School of Medicine, Verona, Italy	Italy	Europe
HEPATOLOGY	2015	17.425	Predictors of survival in patients with advanced hepatocellular carcinoma who permanently discontinued sorafenib	Treatment with sorafenib of patients with advanced hepatocellular carcinoma is challenged by anticipated discontinuation due to tumor progression, liver decompensation, or adverse effects. While postprogression survival is clearly determined by the pattern of tumor progression, understanding the factors that drive prognosis in patients who discontinued sorafenib for any reason may help to improve…	Massimo Iavarone	male	0.99	A.M.&A. Migliavacca Center for Liver Disease, 1st Division of Gastroenterology, Fondazione IRCCS Ca' Granda Maggiore Hospital, University of Milan, Milan, Italy		Massimo Colombo	male	0.99	A.M.&A. Migliavacca Center for Liver Disease, 1st Division of Gastroenterology, Fondazione IRCCS Ca' Granda Maggiore Hospital, University of Milan, Milan, Italy	Italy	Europe
HEPATOLOGY	2020	17.425	Charting the Path Forward for Risk Prediction in Liver Transplant for Hepatocellular Carcinoma: International Validation of HALTHCC Among 4,089 Patients	Prognosticating outcomes in liver transplant (LT) for hepatocellular carcinoma (HCC) continues to challenge the field. Although Milan Criteria (MC) generalized the practice of LT for HCC and improved outcomes, its predictive character has degraded with increasing candidate and oncological heterogeneity. We sought to validate and recalibrate a previously developed, preoperatively calculated, conti…	Daniel J. Firl	male	0.99	Department of General Surgery and Cleveland Clinic Lerner College of Medicine, Digestive Disease and Surgery Institute, Cleveland Clinic, Cleveland, OH		Federico N. Aucejo	male	0.99	Department of General Surgery and Cleveland Clinic Lerner College of Medicine, Digestive Disease and Surgery Institute, Cleveland Clinic, Cleveland, OH	USA	north America
HEPATOLOGY	2020	17.425	Hyperpolarized Metabolic Imaging Detects Latent Hepatocellular Carcinoma Domains Surviving Locoregional Therapy	Background and Aims Advances in cancer treatment have improved survival; however, local recurrence and metastatic disease—the principal causes of cancer mortality—have limited the ability to achieve durable remissions. Local recurrences arise from latent tumor cells that survive therapy and are often not detectable by conventional clinical imaging techniques. Local recurrence after transarterial …	Nicholas R. Perkons	male	0.99	Penn Image-Guided Interventions Laboratory, Hospital of the University of Pennsylvania, Philadelphia, PA Department of Bioengineering, School of Engineering and Applied Science, University of Pennsylvania, Philadelphia, PA		Terence P. F. Gade	male	0.99	Penn Image-Guided Interventions Laboratory, Hospital of the University of Pennsylvania, Philadelphia, PA Department of Radiology, Hospital of the University of Pennsylvania, Philadelphia, PA Department of Cancer Biology, Perelman School of Medicine, University of Pennsylvania, Philadelphia, PA Address Correspondence and Reprint Requests to: Terence P.F. Gade, M.D., Ph.D. University of Pennsylvani…	USA	north America
HEPATOLOGY	2020	17.425	Bespoken Nanoceria: An Effective Treatment in Experimental Hepatocellular Carcinoma	Background and Aims Despite the availability of new-generation drugs, hepatocellular carcinoma (HCC) is still the third most frequent cause of cancer-related deaths worldwide. Cerium oxide nanoparticles (CeO2NPs) have emerged as an antioxidant agent in experimental liver disease because of their antioxidant, anti-inflammatory, and antisteatotic properties. In the present study, we aimed to elucid…	Guillermo Fernández-Varo	male	0.99	Service of Biochemistry and Molecular Genetics, Hospital Clinic Universitari, Centro de Investigación Biomédica en Red de Enfermedades Hepáticas y Digestivas (CIBERehd), Institut d'Investigacions Biomèdiques August Pi i Sunyer (IDIBAPS), Barcelona, Spain Departament of Biomedicine, University of Barcelona, Barcelona, Spain		Wladimiro Jiménez	male	0.99	Service of Biochemistry and Molecular Genetics, Hospital Clinic Universitari, Centro de Investigación Biomédica en Red de Enfermedades Hepáticas y Digestivas (CIBERehd), Institut d'Investigacions Biomèdiques August Pi i Sunyer (IDIBAPS), Barcelona, Spain Departament of Biomedicine, University of Barcelona, Barcelona, Spain	Spain	Europe
HEPATOLOGY	2020	17.425	Hepatic Fat—Genetic Risk Score Predicts Hepatocellular Carcinoma in Patients With Cirrhotic HCV Treated With DAAs	Background and Aims Genetic factors and steatosis predispose to hepatocellular carcinoma (HCC) in patients with chronic hepatitis C virus; however, their impact in patients with cirrhosis cured by direct-acting antivirals (DAAs) is still undefined. We assessed the association between a genetic risk score (GRS) of hepatic fat accumulation, combining variants in PNPLA3 (patatin-like phospholipase d…	Elisabetta Degasperi	female	0.99	Foundation IRCCS Ca’ Granda Ospedale Maggiore Policlinico, Division of Gastroenterology and Hepatology, CRC “A. M. and A. Migliavacca” Center for Liver Disease, Milan, Italy		Pietro Lampertico	male	0.99	Foundation IRCCS Ca’ Granda Ospedale Maggiore Policlinico, Division of Gastroenterology and Hepatology, CRC “A. M. and A. Migliavacca” Center for Liver Disease, Milan, Italy Department of Pathophysiology and Transplantation, University of Milan, Milan, Italy	Italy	Europe
HEPATOLOGY	2005	17.425	Effective angiostatic treatment in a murine metastatic and orthotopic hepatoma model	Vascular endothelial growth factor (VEGF) activity is correlated with a progressive tumor disease in patients with hepatocellular carcinoma (HCC). In spite of the well-recognized role of VEGF in HCC, there are few data available regarding therapeutic strategies to block VEGF activity. Therefore, we employed a recombinant adenoviral vector encoding a soluble dominant negative fragment of VEGF rece…	Esther Raskopf,	female	0.99	Department of Internal Medicine I, University Hospital Bonn, Germany		Volker Schmitz	male	0.99	Department of Internal Medicine I, University Hospital Bonn, Germany	Germany	Europe
HEPATOLOGY	2010	17.425	Impaired expression and function of toll-like receptor 7 in hepatitis C virus infection in human hepatoma cells	Hepatitis C virus (HCV) interferes with interferon (IFN)-mediated innate immune defenses. Toll-like receptor (TLR) 7 agonists robustly inhibit HCV infection. We hypothesize that HCV infection may interfere with the expression and/or function of TLR7, a sensor of single-stranded RNA. We identified reduced TLR7 RNA and protein levels in hepatoma cells expressing HCV (full-length, BB7-subgenomic, an…	Serena Chang	female	0.99	Department of Medicine, University of Massachusetts Medical School, Worcester, MA		Gyongyi Szabo	female	0.99	Department of Medicine, University of Massachusetts Medical School, Worcester, MA fax: 508-856-4770. Department of Medicine, University of Massachusetts Medical School, LRB 215, 364 Plantation Street, Worcester, MA 01605-2324===	USA	north America
HEPATOLOGY	2015	17.425	Differential effects of targeting Notch receptors in a mouse model of liver cancer	Primary liver cancer encompasses both hepatocellular carcinoma (HCC) and cholangiocarcinoma (CCA). The Notch signaling pathway, known to be important for the proper development of liver architecture, is also a potential driver of primary liver cancer. However, with four known Notch receptors and several Notch ligands, it is not clear which Notch pathway members play the predominant role in liver …	Erik G. Huntzicker,	male	0.99	Pathology Department Biomarker Group, Gilead Sciences, Foster City, CA		Dorothy M. French	female	0.99	Pathology Department Biomarker Group, Gilead Sciences, Foster City, CA	USA	north America
HEPATOLOGY	2015	17.425	The camKK2/camKIV relay is an essential regulator of hepatic cancer	Hepatic cancer is one of the most lethal cancers worldwide. Here, we report that the expression of Ca2+/calmodulin-dependent protein kinase kinase 2 (CaMKK2) is significantly up-regulated in hepatocellular carcinoma (HCC) and negatively correlated with HCC patient survival. The CaMKK2 protein is highly expressed in all eight hepatic cancer cell lines evaluated and is markedly up-regulated relativ…	Brian York	male	0.99	Department of Molecular and Cellular Biology, Baylor College of Medicine, Houston, TX		Brian York	male	0.99	Department of Molecular and Cellular Biology, Baylor College of Medicine, Houston, TX Dan L. Duncan Cancer Center, Baylor College of Medicine, Houston, TX	USA	north America
AMERICAN JOURNAL OF GASTROENTEROLOGY	2010	10.864	The Impact of Vascular and Nonvascular Findings on the Noninvasive Diagnosis of Small Hepatocellular Carcinoma Based on the EASL and AASLD Criteria	OBJECTIVES: Noninvasive criteria for the diagnosis of hepatocellular carcinoma (HCC) in cirrhosis, recommended by the European Association for the Study of Liver (EASL) in 2001 and by the American Association for the Study of Liver Diseases (AASLD) in 2005, have left a number of small liver neoplastic nodules undefined. We designed this prospective study in 2003 with the aims of assessing the dia…	Leoni, Simona MD	female	0.99	Division of Internal Medicine, Department of Digestive Diseases and Internal Medicine, University of Bologna, Bologna, Italy	Italy	Bolondi, Luigi MD	male	0.99	Division of Internal Medicine, Department of Digestive Diseases and Internal Medicine, University of Bologna, Bologna, Italy	Italy	Europe
AMERICAN JOURNAL OF GASTROENTEROLOGY	2010	10.864	The Impact of Vascular and Nonvascular Findings on the Noninvasive Diagnosis of Small Hepatocellular Carcinoma Based on the EASL and AASLD Criteria	OBJECTIVES: Noninvasive criteria for the diagnosis of hepatocellular carcinoma (HCC) in cirrhosis, recommended by the European Association for the Study of Liver (EASL) in 2001 and by the American Association for the Study of Liver Diseases (AASLD) in 2005, have left a number of small liver neoplastic nodules undefined. We designed this prospective study in 2003 with the aims of assessing the dia…	Leoni, Simona MD	female	0.99	Division of Internal Medicine, Department of Digestive Diseases and Internal Medicine, University of Bologna, Bologna, Italy	Italy	Leoni, Simona MD	female	0.99	Division of Internal Medicine, Department of Digestive Diseases and Internal Medicine, University of Bologna, Bologna, Italy	Italy	Europe
AMERICAN JOURNAL OF GASTROENTEROLOGY	2020	10.864	Proton Pump Inhibitor Use and Risk of Gastric, Colorectal, Liver, and Pancreatic Cancers in a Community-Based Population	INTRODUCTION: Proton pump inhibitors (PPIs) are commonly used for gastrointestinal disorders; given they increase the systemic levels of gastrin, a trophic hormone, there is a concern about their carcinogenicity. This study evaluated the association between PPI use and gastrointestinal cancers. METHODS: We performed a nested case-control study in a large, community-based integrated healthcare set…	Lee, Jeffrey K. MD, MPH	male	0.99	Department of Gastroenterology, Kaiser Permanente San Francisco, San Francisco, California, USA; 2Division of Research, Kaiser Permanente Northern California, Oakland, California, USA.	USA	Corley, Douglas A. MD, PhD	male	0.99	Department of Gastroenterology, Kaiser Permanente San Francisco, San Francisco, California, USA; 2Division of Research, Kaiser Permanente Northern California, Oakland, California, USA.	USA	north America
Alimentary Pharmacology ＆ Therapeutics	2015	8.171	Efficacy and safety of transjugular intrahepatic portosystemic shunt (TIPSS) in 40 patients with hepatocellular carcinoma	Background Portal hypertension and hepatocellular carcinoma (HCC) are major complications of advanced liver cirrhosis. Thus, patients are often affected by both complications. Transjugular intrahepatic portosystemic shunt (TIPSS) is an effective treatment for portal hypertension and its complications. However, no established guidelines for the treatment of symptomatic portal hypertension in HCC p…	Bettinger, Dominik	male	0.99	Department of Medicine II, University Hospital Freiburg, Freiburg, Germany	Germany	Schultheiß, Michael	male	0.99	Department of Medicine II, University Hospital Freiburg, Freiburg, Germany	Germany	Europe
Liver international	2005	6.115	Lower incidence of hepatic failure than hepatocellular carcinoma in Japanese patients with chronic Hepatitis C	Background: Previous studies have shown that the development of hepatic failure was found more frequently than that of hepatocellular carcinoma (HCC) in patients with chronic hepatitis C in the United States and European countries. We investigated the status in Japan in a retrospective cohort study. Methods: The incidences of HCC and hepatic failure were accessed in 459 patients with biopsy-prove…	Fumio Imazeki	male	0.99	Department of Medicine and Clinical Oncology, Graduate School of Medicine, Chiba University, Chiba, Japan	Japan	Hiromitsu Saisho	male	0.99	Department of Medicine and Clinical Oncology, Graduate School of Medicine, Chiba University, Chiba, Japan	Japan	Asia
Liver international	2005	6.115	Methylation status of p14ARF, p15INK4b, and p16INK4a genes in human hepatocellular carcinoma	Background: The INK4 locus consisting of three genes involved in the regulation of cell cycle, p16INK4a, p15INK4b, and p14ARF is often disrupted in human neoplasms. Methods: We analyzed the promoter methylation of each gene by methylation-specific PCR in hepatocellular carcinoma (HCC). Results: The methylation of p16INK4a, p15INK4b, and p14ARF was found to occur in 27 (69.2%), seven (17.9%), and …	Kenichi Fukai	male	0.99	Departments of 1Medicine and Clinical Oncology, 2General Surgery3Academic Surgery, Graduate School of Medicine, Chiba University, Chiba, Japan	Japan	Hiromitsu Saisho	male	0.99	Departments of 1Medicine and Clinical Oncology, 2General Surgery3Academic Surgery, Graduate School of Medicine, Chiba University, Chiba, Japan	Japan	Asia
Liver international	2010	6.115	Rapamycin and CCI-779 inhibit the mammalian target of rapamycin signalling in hepatocellular carcinoma	Background: The mammalian target of rapamycin (mTOR), which phosphorylates p70S6K and 4EBP1 and activates the protein translation process, is upregulated in cancers and its activation may be involved in cancer development. Aims: In this study, we investigated the tumour-suppressive effects of rapamycin and its new analogue CCI-779 on hepatocellular carcinoma (HCC). Methods: Rapamycin and its new …	Ivan Chun-Fai Hui	male	0.99	Department of Pathology, LKS Faculty of Medicine, University of Hong Kong, Pokfulam, Hong Kong, China	China	Irene Oi-Lin Ng	female	0.99	University Pathology Building, Department of Pathology, The University of Hong Kong, Queen Mary Hospital, Pokfulam, Hong Kong, China	China	Asia
Liver international	2015	6.115	Metformin and reduced risk of hepatocellular carcinoma in diabetic patients with chronic liver disease	Background: Previous studies have reported the association between type 2 diabetes mellitus (DM2) and hepatocellular carcinoma (HCC). Aims: To explore the relationships among DM2, antidiabetic therapy and HCC risk. Methods: We recruited 610 HCC patients compared with 618 matched cirrhotic patients and 1696 Controls. The odds ratio (OR) for HCC in diabetic subjects treated with insulin, sulphonylu…	Valter Donadon	male	0.99	Department of Medicine, Internal Medicine 3rd, Pordenone Hospital, Pordenone, Italy	Italy	Giorgio Zanette	male	0.99	Diabetic Clinic, Pordenone Hospital, Pordenone, Italy	Italy	Europe
Liver international	2015	6.115	Liver stiffness-based model for prediction of hepatocellular carcinoma in chronic hepatitis B virus infection: comparison with histological fibrosis	Background & Aims Liver stiffness (LS) value using transient elastography is a reliable, non-invasive tool for assessing liver fibrosis. LS-based prediction model, LSPS (=LS value × spleen diameter/platelet count) is well correlated with the risk of developing portal hypertension-related cirrhotic complications. Here, we assessed the prognostic performance of LSPS in predicting the development of…	Seung Hwan Shin	male	0.99	Department of Internal Medicine, Yonsei University College of Medicine, Seoul, Korea	Korea	Beom Kyung Kim	male	0.99	Department of Internal Medicine, Yonsei University College of Medicine, Seoul, Korea	Korea	Asia
Liver international	2015	6.115	MicroRNA-425-3p predicts response to sorafenib therapy in patients with hepatocellular carcinoma	Background & Aims Sorafenib is the standard of care in advanced hepatocellular carcinoma (HCC), however no criteria have been established to select patients likely to benefit from this therapy. In this study, we evaluated the predictive role of microRNAs (miRNAs) in this setting of patients. Methods We profiled 522 miRNA in a series of 26 HCC patients treated with sorafenib (training set) and val…	Valentina Vaira	female	0.99	Division of Pathology, Fondazione IRCCS Ca' Granda Ospedale Maggiore Policlinico, Milan, Italy	Italy	Silvano Bosari	male	0.99	Division of Pathology, Fondazione IRCCS Ca' Granda Ospedale Maggiore Policlinico, Milan, Italy	Italy	Europe
Liver international	2015	6.115	Radioembolization of hepatocellular carcinoma activates liver regeneration, induces inflammation and endothelial stress and activates coagulation	Background & Aims Radioembolization may rarely induce liver disease resulting in a syndrome that is similar to veno-occlusive disease complicating bone marrow transplantation where inflammation, endothelial cell activation and thrombosis are likely involved. We hypothesized that similar mechanisms could be implicated in radioembolization-induced liver disease (REILD). Moreover, lobar radioemboliz…	Nerea Fernandez-Ros	female	0.99	Liver Unit, Clinica Universidad de Navarra, Pamplona, Spain	Spain	Bruno Sangro	male	0.99	Liver Unit, Clinica Universidad de Navarra, Pamplona, Spain	Spain	Europe
Liver international	2015	6.115	Pilot randomized trial of selective internal radiation therapy vs. chemoembolization in unresectable hepatocellular carcinoma	Background & Aims To compare selective internal radiation therapy (SIRT) with transarterial chemoembolization (TACE), the standard-of-care for intermediate-stage unresectable, hepatocellular carcinoma (HCC), as first-line treatment. Methods SIRTACE was an open-label multicenter randomized-controlled pilot study, which prospectively compared primarily safety and health-related quality of life (HRQ…	Frank T. Kolligs	male	0.99	Department of Internal Medicine II, University of Munich, Munich, Germany	Germany	Bruno Sangro	male	0.99	Instituto de Investigaciones Sanitarias de Navarra (IDISNA) and Centro de Investigacion Biomedica en Red de Enfermedades Hepaticas y Digestivas (CIBEREHD), Pamplona, Spain	Spain	Europe
Liver international	2015	6.115	Expression of pERK and VEGFR-2 in advanced hepatocellular carcinoma and resistance to sorafenib treatment	Background & Aims The study aimed to evaluate the tissue expression of molecules involved in intracellular signalling pathways as predictors of response to sorafenib in advanced hepatocellular carcinoma (HCC). Methods We considered 77 patients enrolled into three prospective trials of sorafenib treatment for whom pretreatment tumour tissue was available. The tissue expression of β-catenin, glutam…	Francesca V. Negri	female	0.99	Medical Oncology Unit, University Hospital of Parma, Parma, Italy	Italy	Silini Enrico Maria	male	0.99	Department of Pathology, University Hospital of Parma, Parma, Italy	Italy	Europe
Liver international	2015	6.115	Extended survival of patients with persistently suppressed hepatitis B transplanted for hepatocellular carcinoma	Background & Aims Hepatocellular carcinoma (HCC) has become a major cause of liver-related death and indication to liver transplantation (LT) in patients with chronic hepatitis B virus (HBV) infection following the widespread adoption of antiviral therapy with nucleos(t)ide analogs (NUCs). Yet, the long-term outcome of patients undergoing liver transplantation for an HCC developed during effectiv…	Mauro Viganò	male	0.99	Hepatology Division, Ospedale San Giuseppe, Università degli Studi di Milano, Milan, Italy	Italy	Vincenzo Mazzaferro	male	0.99	Hepatology Division, Ospedale San Giuseppe, Università degli Studi di Milano, Milan, Italy	Italy	Europe
Liver international	2015	6.115	Remoteness, race and social disadvantage: disparities in hepatocellular carcinoma incidence and survival in Queensland, Australia	Background & Aims Incidence and mortality of hepatocellular carcinoma (HCC) is increasing globally, but varies between countries and regions. To target scarce resources to most need, clinical services must be informed by regional epidemiology. Using population-based data, we sought to document the incidence and mortality of HCC in Queensland, Australia, a state occupying a vast land area with div…	Paul J. Clark	male	0.99	Department of Gastroenterology and Hepatology, Princess Alexandra Hospital, Brisbane, Qld, Australia	Australia	Peter D. Baade	male	0.99	Department of Gastroenterology and Hepatology, Princess Alexandra Hospital, Brisbane, Qld, Australia	Australia	Oceania
Liver international	2020	6.115	Improved survival prediction and comparison of prognostic models for patients with hepatocellular carcinoma treated with sorafenib	Background The ‘Prediction Of Survival in Advanced Sorafenib-treated HCC’ (PROSASH) model addressed the heterogeneous survival of patients with hepatocellular carcinoma (HCC) treated with sorafenib in clinical trials but requires validation in daily clinical practice. This study aimed to validate, compare and optimize this model for survival prediction. Methods Patients treated with sorafenib for…	Tim A. Labeur	male	0.99	Department of Medical Oncology, Amsterdam University Medical Centers, University of Amsterdam, Amsterdam, The Netherlands	The Netherlands	Philip J. Johnson	male	0.99	Department of Molecular and Clinical Cancer Medicine, University of Liverpool, Liverpool, UK	UK	Europe
Liver international	2020	6.115	Impact of osteopontin on the development of non-alcoholic liver disease and related hepatocellular carcinoma	Background & aims Osteopontin, a multifunctional protein and inflammatory cytokine, is overexpressed in adipose tissue and liver in obesity and contributes to the induction of adipose tissue inflammation and non-alcoholic fatty liver (NAFL). Studies performed in both mice and humans also point to a potential role for OPN in malignant transformation and tumour growth. To fully understand the role …	Alexander D. Nardo	male	0.99	Division of Endocrinology and Metabolism, Department of Medicine III, Medical University of Vienna, Vienna, Austria	Austria	Thomas M. Stulnig	male	0.99	Division of Endocrinology and Metabolism, Department of Medicine III, Medical University of Vienna, Vienna, Austria	Austria	Europe
Liver international	2020	6.115	Non-invasive risk scores do not reliably identify future cirrhosis or hepatocellular carcinoma in Type 2 diabetes: The Edinburgh type 2 diabetes study	Background The incidence of cirrhosis and hepatocellular carcinoma (HCC) is increased in Type 2 diabetes, primarily secondary to non-alcoholic fatty liver disease (NAFLD). European guidelines recommend screening for NAFLD in Type 2 diabetes. American guidelines, while not advocating a screening protocol, suggest using non-invasive markers of fibrosis for risk-stratification and guiding onward ref…	Sheila M. Grecian	female	0.99	Usher Institute of Population Health Sciences and Informatics, University of Edinburgh, UK	UK	Mark W. J. Strachan	male	0.99	Usher Institute of Population Health Sciences and Informatics, University of Edinburgh, UK	UK	Europe
Liver international	2010	6.115	Deleted in liver cancer 2 suppresses cell growth via the regulation of the Raf-1–ERK1/2–p70S6K signalling pathway	Background: Deleted in liver cancer 2 (DLC2) gene, a putative tumour suppressor gene, encodes a Rho GTPase-activating protein (RhoGAP) with GAP activity specific for RhoA. It exhibits tumour suppressor functions and inhibits tumour cell proliferation, migration as well as transformation. Aims: In this study, we aimed to investigate the underlying mechanisms of the DLC2 gene in suppressing cell mi…	Thomas Ho-Yin Leung	male	0.99	University Pathology Building, Department of Pathology, The University of Hong Kong, Queen Mary Hospital, Pokfulam, Hong Kong, China	China	Irene Oi-Lin Ng	female	0.99	University Pathology Building, Department of Pathology, The University of Hong Kong, Queen Mary Hospital, Pokfulam, Hong Kong, China	China	Asia
Liver transplantation	2005	6.074	Analysis of risk factors for tumor recurrence after liver transplantation for hepatocellular carcinoma: Key role of immunosuppression		Marco Vivarelli	male	0.99	Department of Surgery and Transplantation, University of Bologna, S.Orsola Hospital, Bologna, Italy	Italy	Antonio Daniele Pinna	male	0.99	Department of Surgery and Transplantation, University of Bologna, S.Orsola Hospital, Bologna, Italy	Italy	Europe
Liver transplantation	2005	6.074	Impact of pretransplantation transarterial chemoembolization on survival and recurrence after liver transplantation for hepatocellular carcinoma		Thomas Decaens	male	0.99	Service d'Hépatologie et de Gastroentérologie, AP-HP, Hôpital Henri Mondor, Créteil, France	France	Christophe Duvoux	male	0.99	Service d'Hépatologie et de Gastroentérologie, AP-HP, Hôpital Henri Mondor, Créteil, France	France	Europe
Liver transplantation	2010	6.074	Prediction of progression-free survival in patients presenting with hepatocellular carcinoma within the Milan criteria		Massimo De Giorgio	male	0.99	CeLiveR, Ospedali Riuniti di Bergamo, Bergamo, Italy	Italy	Mario Strazzabosco	male	0.99	CeLiveR, Ospedali Riuniti di Bergamo, Bergamo, Italy Liver Center and Digestive Disease Section and Transplant Center, Yale University, New Haven, CT Department of Clinical and Preventive Medicine, University of Milan-Bicocca, Milan, Italy Telephone: 203-785-7281; FAX: 203-785-7273	Italy	Europe
Liver transplantation	2010	6.074	Criteria for diagnosing benign portal vein thrombosis in the assessment of patients with cirrhosis and hepatocellular carcinoma for liver transplantation		Fabio Piscaglia	male	0.99	Division of Internal Medicine, Department of Digestive Disease and Internal Medicine, St. Orsola-Malpighi University Hospital, Bologna, Italy	Italy	Luigi Bolondi	male	0.99	Division of Internal Medicine, Department of Digestive Disease and Internal Medicine, St. Orsola-Malpighi University Hospital, Bologna, Italy	Italy	Europe
Liver transplantation	2015	6.074	Pulmonary nodules in liver transplant candidates with hepatocellular carcinoma: Imaging characteristics and clinical outcomes		Christopher Lee	male	0.99	Departments of Radiology, Keck School of Medicine, University of Southern California	USA	Edward Grant	male	0.99	Departments of Radiology, Keck School of Medicine, University of Southern California	USA	north America
Liver transplantation	2015	6.074	Transarterial chemoembolization with drug-eluting beads is effective for the maintenance of the Milan-in status in patients with a small hepatocellular carcinoma		Matteo Angelo Manini	male	0.99	Divisions of Gastroenterology and Hepatology, University of Milan, Milan, Italy	Italy	Massimo Colombo	male	0.99	Divisions of Gastroenterology and Hepatology, University of Milan, Milan, Italy	Italy	Europe
Liver transplantation	2020	6.074	Direct-Acting Antivirals and Hepatocellular Carcinoma: No Evidence of Higher Wait-List Progression or Posttransplant Recurrence		Federico Piñero	male	0.99	Hepatology and Liver Transplant Unit, Hospital Universitario Austral, Buenos Aires, Argentina Latin American Liver Research Educational and Awareness Network, Pilar, Argentina	Argentina	Marcelo Silva	male	0.99	Hepatology and Liver Transplant Unit, Hospital Universitario Austral, Buenos Aires, Argentina Latin American Liver Research Educational and Awareness Network, Pilar, Argentina	Argentina	south Amerrica
Liver transplantation	2020	6.074	Addition of [18F]Fluorodeoxyglucose Positron Emission Tomography With Computed Tomography to Cross-Sectional Imaging Improves Staging and Alters Management in Hepatocellular Carcinoma		Binu V. John	male	0.99	Department of Hepatology, Miami Veterans Affairs Medical Center, Miami, FL	USA	James L. Tatum	male	0.99	Department of Radiology and Nuclear Medicine, McGuire Veterans Affairs Medical Center, Richmond, VA	USA	north America
Liver transplantation	2020	6.074	Analysis of Liver Resection Versus Liver Transplantation on Outcome of Small Intrahepatic Cholangiocarcinoma and Combined Hepatocellular-Cholangiocarcinoma in the Setting of Cirrhosis		Eleonora De Martin	female	0.99	Centre Hépato-Biliaire, AP-HP Hôpital Paul-Brousse, Villejuif, France	France	Eric Vibert	male	0.99	Centre Hépato-Biliaire, AP-HP Hôpital Paul-Brousse, Villejuif, France Département Hospitalo-Universitaire Hepatinov, Université Paris-Saclay, Unités Mixtes de Recherche en Santé 1193, INSERM, Villejuif, France	France	Europe
Journal of Hepatology	2000	25.083	Increased GABAergic activity inhibits α-fetoprotein mRNA expression and the proliferative activity of the HepG2 human hepatocellular carcinoma cell line	Background/Aims: Gamma aminobutyric acid (GABA) is a potent inhibitory neurotransmitter with growth regulatory properties. Recent data indicate that increased GABAergic activity inhibits hepatocyte proliferation in regenerating livers. In the present study, we aimed to investigate whether GABA inhibits the growth of malignant hepatocytes. Methods: Increasing concentrations of muscimol (0.05–50 μM…	Manna Zhang	female	1	Liver Diseases Unit, Departments of Medicine & Pharmacology, University of Manitoba, Winnipeg, Manitoba, Canada	Canada	Gerald YMinuk	male	0.99	Liver Diseases Unit, Departments of Medicine & Pharmacology, University of Manitoba, Winnipeg, Manitoba, Canada	Canada	north America
Journal of Hepatology	2005	25.083	Hypermethylation of NAD(P)H: quinone oxidoreductase 1 (NQO1) gene in human hepatocellular carcinoma	Background/Aims：NAD(P)H: quinone oxydoreductase 1 (NQO1) and glutathione S-transferase P1 (GSTP1) belong to phase II xenobiotic-metabolizing enzymes. GSTP1 inactivation via CpG island hypermethylation in hepatocellular carcinoma (HCC) was previously reported, but the involvement of NQO1 in HCC is not well known. In this study, we assessed the transcription and status of methylation of NQO1 gene i…	Motohisa Tada	male	1	Department of Medicine and Clinical Oncology, Graduate School of Medicine, Chiba University, Inohana 1-8-1, Chuo-ku, Chiba 260-8670, Japan	Japan	Hiromitsu Saisho	male	0.99	Department of Medicine and Clinical Oncology, Graduate School of Medicine, Chiba University, Inohana 1-8-1, Chuo-ku, Chiba 260-8670, Japan	Japan	Asia
Journal of Hepatology	2005	25.083	Percutaneous ethanol injection for small hepatocellular carcinoma: Therapeutic efficacy based on 20-year observation	Background/Aims To evaluate the therapeutic efficacy of percutaneous ethanol injection (PEI) for patients with ≤3 lesions of small (≤3 cm diameter) hepatocellular carcinoma (HCC). Methods PEI was applied to 270 patients with small HCC as the first-line treatment option during a 20-year period. Results (1) There was no treatment-related deaths, and only 2.2% of severe complications; (2) PEI induce…	Masaaki Ebara	male	1	Department of Medicine and Clinical Oncology, Graduate School of Medicine, Chiba University, 1-8-1 Inohana, Chuo-ku, Chiba-shi, Chiba 260-8670, Japan	Japan	Hiromitsu Saisho	male	0.99	Department of Medicine and Clinical Oncology, Graduate School of Medicine, Chiba University, 1-8-1 Inohana, Chuo-ku, Chiba-shi, Chiba 260-8670, Japan	Japan	Asia
Journal of Hepatology	2020	25.083	Development of a nomogram to predict outcome after liver resection for hepatocellular carcinoma in Child-Pugh B cirrhosis	Background & Aims Treatment allocation in patients with hepatocellular carcinoma (HCC) on a background of Child-Pugh B (CP-B) cirrhosis is controversial. Liver resection has been proposed in small series with acceptable outcomes, but data are limited. The aim of this study was to evaluate the outcomes of patients undergoing liver resection for HCC in CP-B cirrhosis, focusing on the surgical risks…	Giammauro Berardi	male	1	Department of Clinical Medicine and Surgery, Federico II University, Naples, Italy。Department of Human Structure and Repair, Gent University Hospital, Belgium。Department for Advanced Treatment of HBP Diseases, Ageo Central General Hospital, Tokyo, Japan	Italy	Roberto Ivan Troisi	male	0.99	Department of Clinical Medicine and Surgery, Federico II University, Naples, Italy。Department of Human Structure and Repair, Gent University Hospital, Belgium。Department of HPB Surgery and Liver Transplantation, King Faisal Specialist Hospital and Research Center, Al Faisal University, Riyadh, Kingdom of Saudi Arabia	Italy	Europe
gut	2005	23.059	Angiopoietin 2 displays a vascular endothelial growth factor dependent synergistic effect in hepatocellular carcinoma development in mice	Background: Orchestration of two major classes of angiogenic factors—namely, vascular endothelial growth factor (VEGF) and angiopoietin 2 (Ang-2)—has been shown to play a pivotal role in tumour angiogenesis, including hepatocellular carcinoma (HCC). However, few studies have focused on the direct interaction of these factors on in vivo tumour development and angiogenesis. Aim: To examine the inte…	Hitoshi Yoshiji	male	1	1. Third Department of Internal Medicine, Nara Medical University, Kashihara, Nara, Japan	Japan	Hiroshi Fukui	male	0.99	1. Third Department of Internal Medicine, Nara Medical University, Kashihara, Nara, Japan	Japan	Asia
gut	2010	23.059	Antitumoural immunity by virus-mediated immunogenic apoptosis inhibits metastatic growth of hepatocellular carcinoma	Background and aims Viral infection of a dying cell dictates the immune response against intracellular antigens, suggesting that virotherapy may be an effective tool to induce immunogenic cell death during systemic cancer treatment. Since viruses and proteasome inhibitors both induce accumulation of misfolded proteins, endoplasmic reticulum (ER) stress and immune responses during treatment of hep…	Bita Boozari	female	1	1. Department of Gastroenterology, Hepatology and Endocrinology, Medical School Hannover, Germany	Germany	Florian Kühnel	male	0.99	1. Department of Gastroenterology, Hepatology and Endocrinology, Medical School Hannover, Germany	Germany	Europe
Gastroenterology	2000	22.682	Functional interactions between oxidative stress, membrane Na+ permeability, and cell volume in rat hepatoma cells	Background & Aims: Oxidative stress leads to a rapid initial loss of liver cell volume, but the adaptive mechanisms that serve to restore volume have not been defined. This study aimed to evaluate the functional interactions between oxidative stress, cell volume recovery, and membrane ion permeability. Methods: In HTC rat hepatoma cells, oxidative stress was produced by exposure to H2O2 or D-alan…	Thorsten Schlenker	male	1	Departments of *Medicine and §Pediatrics, University of Colorado Health Sciences Center, Denver, Colorado; and ‡Department of Medicine, Ruprecht-Karls-University, Heidelberg, Germany		J.Gregory Fitz	male	0.99	Departments of *Medicine and §Pediatrics, University of Colorado Health Sciences Center, Denver, Colorado; and ‡Department of Medicine, Ruprecht-Karls-University, Heidelberg, German	Germany	Europe
Gastroenterology	2005	22.682	Hepatitis C virus core protein, cytochrome P450 2E1, and alcohol produce combined mitochondrial injury and cytotoxicity in hepatoma cells	Background & Aims: Alcohol consumption exacerbates liver injury in chronic hepatitis C, and enhanced mitochondrial oxidative stress is one possible mechanism. The aim of this study was to determine whether hepatitis C virus core protein and alcohol-inducible cytochrome P450 2E1 contribute to reactive oxygen species production and cytotoxicity in human hepatoma cells. Methods: Huh-7 cells expressi…	Kazuhiro Otani	male	1	Department of Neuroscience and Cell Biology, University of Texas Medical Branch, Galveston, Texas		Steven A. Weinman	male	0.99	Department of Internal Medicine, University of Texas Medical Branch, Galveston, Texas	USA	north America
Gastroenterology	2015	22.682	Liver-Specific Deletion of Augmenter of Liver Regeneration Accelerates Development of Steatohepatitis and Hepatocellular Carcinoma in Mice	Background & Aims Augmenter of liver regeneration (ALR, encoded by GFER) is a widely distributed pleiotropic protein originally identified as a hepatic growth factor. However, little is known about its roles in hepatic physiology and pathology. We created mice with liver-specific deletion of ALR to study its function. Methods We developed mice with liver-specific deletion of ALR (ALR-L-KO) using …	Chandrashekhar R. Gandhi	male	1	Department of Pediatrics, Cincinnati Children’s Hospital Medical Center, Cincinnati, Ohio		Thomas E. Starzl	male	0.99	Thomas E. Starzl Transplantation Institute, Department of Surgery, University of Pittsburgh, Pennsylvania	USA	north America
HEPATOLOGY	2005	17.425	Identification of a new marker of hepatocellular carcinoma by serum protein profiling of patients with chronic liver diseases†	Surface-enhanced laser desorption ionization time-of-flight mass spectrometry (SELDI-TOF MS) is a proteomic technique that enables the profiling of proteins present in any biological material studied. We used this approach to identify new biomarkers of hepatocellular carcinoma (HCC) in the sera of patients with cirrhosis. Sera from 82 patients with cirrhosis, either without (n = 38) or with (n = …	Valérie Paradis	female	1	Faculté de Pharmacie, CNRS UMR 8149, Paris, France Services de Anatomie Pathologique, Hôpital Beaujon, Clichy, France		Pierre Bedossa	male	0.99	Faculté de Pharmacie, CNRS UMR 8149, Paris, France Services de Anatomie Pathologique, Hôpital Beaujon, Clichy, France	France	Europe
HEPATOLOGY	2015	17.425	MicroRNA-494 is a master epigenetic regulator of multiple invasion-suppressor microRNAs by targeting ten eleven translocation 1 in invasive human hepatocellular carcinoma tumors	Vascular invasion provides a direct route for tumor metastasis. The degree to which microRNA (miRNA) expression plays a role in tumor vascular invasion is unclear. Here, we report that miR-494 is up-regulated in human hepatocellular carcinoma (HCC) tumors with vascular invasion and can promote HCC cell invasiveness by gene inactivation of multiple invasion-suppressor miRNAs. Our results show that…	Kuang-Hsiang Chuang,	male	1	The Wilmot Cancer Institute, University of Rochester Medical Center, Rochester, NY Department of Surgery Research, University of Rochester Medical Center, Rochester, NY Department of Radiation Oncology, University of Rochester Medical Center, Rochester, NY		Christopher T. Barry	male	0.99	The Wilmot Cancer Institute, University of Rochester Medical Center, Rochester, NY Department of Surgery Research, University of Rochester Medical Center, Rochester, NY	USA	north America
HEPATOLOGY	2015	17.425	A computed tomography radiogenomic biomarker predicts microvascular invasion and clinical outcomes in hepatocellular carcinoma	Microvascular invasion (MVI) in hepatocellular carcinoma (HCC) is an independent predictor of poor outcomes subsequent to surgical resection or liver transplantation (LT); however, MVI currently cannot be adequately determined preoperatively. Radiogenomic venous invasion (RVI) is a contrast-enhanced computed tomography (CECT) biomarker of MVI derived from a 91-gene HCC “venous invasion” gene expr…	Sudeep Banerjee	male	1	Department of Radiology, University of California Los Angeles, David Geffen School of Medicine, Los Angeles, CA		Michael D. Kuo	male	0.99	Department of Radiology, University of California Los Angeles, David Geffen School of Medicine, Los Angeles, CA	USA	north America
HEPATOLOGY	2020	17.425	Prediction of Survival Among Patients Receiving Transarterial Chemoembolization for Hepatocellular Carcinoma: A Response-Based Approach	Background and Aims The heterogeneity of intermediate-stage hepatocellular carcinoma (HCC) and the widespread use of transarterial chemoembolization (TACE) outside recommended guidelines have encouraged the development of scoring systems that predict patient survival. The aim of this study was to build and validate statistical models that offer individualized patient survival prediction using res…	Guohong Han	female	1	Department of Liver Disease and Digestive Interventional Radiology, Xijing Hospital of Digestive Disease, Fourth Military Medical University, Xi’an, China		Philip J. Johnson	male	0.99	Department of Molecular and Clinical Cancer Medicine, University of Liverpool, Liverpool, United Kingdom Address Correspondence and Reprint Requests to: Philip J. Johnson, M.D. Department of Molecular and Clinical Cancer Medicine University of Liverpool 2nd floor Sherrington Building Ashton Street, Liverpool L69 3GE, United Kingdom	UK	Europe
HEPATOLOGY	2020	17.425	Predicting Survival After Hepatocellular Carcinoma Resection Using Deep Learning on Histological Slides	Background and Aims Standardized and robust risk-stratification systems for patients with hepatocellular carcinoma (HCC) are required to improve therapeutic strategies and investigate the benefits of adjuvant systemic therapies after curative resection/ablation. Approach and Results In this study, we used two deep-learning algorithms based on whole-slide digitized histological slides (whole-slide…	Charlie Saillard	male	1	Owkin Lab, Owkin, Paris, France		Julien Calderaro	male	0.99	Paris Est Créteil University, UPEC, Créteil, France INSERM U955, Team “Pathophysiology and Therapy of Chronic Viral Hepatitis and Related Cancers”, Créteil, France Assistance Publique-Hôpitaux de Paris, Department of Pathology, Henri Mondor Hospital, Créteil, France	France	Europe
HEPATOLOGY	2020	17.425	Effect of Mandatory 6-Month Waiting Period on Waitlist and Transplant Outcomes in Patients With Hepatocellular Carcinoma	Background and Aims Organ Procurement and Transplantation Network/United Network for Organ Sharing (OPTN/UNOS) policy mandates a 6-month waiting period before exception scores are granted to liver transplant candidates with hepatocellular carcinoma (HCC). This study aims to evaluate waitlist and posttransplant outcomes in patients with HCC, before and after implementation of the 6-month waiting r…	Shunji Nagai	male	1	Transplant and Hepatobiliary Surgery, Henry Ford Hospital, Detroit, MI		Dilip Moonka	male	0.99	Division of Gastroenterology and Hepatology, Henry Ford Hospital, Detroit, MI	USA	north America
HEPATOLOGY	2000	17.425	Endotoxin-stimulated macrophages decrease bile acid uptake in WIF-B cells, a rat hepatoma hybrid cell line	Endotoxemia leads to cytokine-mediated alterations of the hepatocellular sodium-taurocholate-cotransporting polypeptide (ntcp). We hypothesized that stimulated macrophages are essential transducers for down-regulating hepatocellular bile salt uptake in response to endotoxin (lipopolysaccharide [LPS]) exposure. Using an in vitro model, we exposed mouse macrophages (IC-21 cell line) to LPS for 24 h…	Ekkehard Sturm	male	1	Program in Gastrointestinal Pathology, Boston, MA Department of Pediatrics, Yale Liver Center and Yale University Medical School, New Haven, CT		James M. Crawford M.D., Ph.D.	male	0.99	Program in Gastrointestinal Pathology, Boston, MA Department of Pathology, Immunology and Laboratory Medicine, University of Florida, College of Medicine, P.O. Box 100275, Gainesville, FL 32610-0275===	USA	north America
AMERICAN JOURNAL OF GASTROENTEROLOGY	2000	10.864	Treatment of Advanced Hepatocellular Carcinoma With Tamoxifen and The Correlation With Expression of Hormone Receptors: A Prospective Randomized Study	OBJECTIVES: A prospective randomized study was performed to test the hypothesis that tamoxifen might improve the survival of patients with advanced hepatocellular carcinoma (HCC) and to correlate the response of treatment with the expression of hormone receptors. METHODS: One hundred nineteen patients with advanced and otherwise untreatable HCC were included in a placebo-controlled, single-blind …	Liu, Chi-Leung MBBS	male	1	Centre of Liver Diseases, and Department of Surgery, University of Hong Kong Medical Centre, Queen Mary Hospital, Hong Kong, China		Wong, John PhD, FRACS, FRCS (Edin), FACS	male	0.99	Centre of Liver Diseases, and Department of Surgery, University of Hong Kong Medical Centre, Queen Mary Hospital, Hong Kong, China	China	Asia
Alimentary Pharmacology ＆ Therapeutics	2000	8.171	Low serum retinol levels are associated with hepatocellular carcinoma in patients with chronic liver disease	Background: Retinol and other vitamin A derivatives affect the differentiation and growth of many tissues and have anti-tumour properties. Aim: To investigate serum retinol levels in patients with liver disease and hepatocellular carcinoma (HCC) and to assess its importance as a risk factor for the development of HCC. Methods: Serum retinol levels were measured in healthy volunteers and 175 patie…	Philip Noel Newsome	male	1	Department of Medicine, Royal Infirmary of Edinburgh, University of Edinburgh, Edinburgh, UK	UK	Plevris,John Nicholas	male	0.99	Department of Medicine, Royal Infirmary of Edinburgh, University of Edinburgh, Edinburgh, UK	UK	Europe
JOURNAL OF GASTROENTEROLOGY	2005	7.527	Risk factors for development of hepatocellular carcinoma in patients with chronic hepatitis C after sustained response to interferon	Background Interferon (IFN) is expected to prevent the progression of hepatitis C virus infection to cirrhosis and the development of hepatocellular carcinoma (HCC), but there have been several reports of the development of HCC after a sustained response to IFN. Our aim was to elucidate the incidence and clinical features of, and risk factors for, HCC in sustained responders to IFN, taken for the…	Masafumi Ikeda	male	1	Department of Gastroenterology and Hepatology, Graduate School of Medical Sciences, Kumamoto University, Kumamoto, Japan	Japan	Hiroshi Watanabe	male	0.99	Third Department of Internal Medicine, Fukuoka University School of Medicine, Fukuoka, Japan	Japan	Asia
JOURNAL OF GASTROENTEROLOGY	2010	7.527	Transcatheter arterial infusion chemotherapy with cisplatin–lipiodol suspension in patients with hepatocellular carcinoma	Purpose The aim of this study was to investigate the antitumor efficacy of treatment, identify prognostic factors, and construct a prognostic index in patients with hepatocellular carcinoma treated by transcatheter arterial infusion chemotherapy (TAI) using cisplatin suspended in lipiodol. Methods We analyzed the outcomes in a total of 94 consecutive patients with previously untreated hepatocellu…	Masafumi Ikeda	male	1	Department of Gastroenterology and Hepatology, Graduate School of Medical Sciences, Kumamoto University, 1-1-1, Honjo, Kumamoto, 860-8556, Japan	Japan	Yutaka Sasaki	male	0.99	Department of Gastroenterology and Hepatology, Graduate School of Medical Sciences, Kumamoto University, 1-1-1, Honjo, Kumamoto, 860-8556, Japan	Japan	Asia
JOURNAL OF GASTROENTEROLOGY	2020	7.527	REFLECT—a phase 3 trial comparing efficacy and safety of lenvatinib to sorafenib for the treatment of unresectable hepatocellular carcinoma: an analysis of Japanese subset	Background A phase 3, multinational, randomized, non-inferiority trial (REFLECT) compared the efficacy and safety of lenvatinib (LEN) and sorafenib (SOR) in patients with unresectable hepatocellular carcinoma (uHCC). LEN had an effect on overall survival (OS) compared to SOR, statistically confirmed by non-inferiority [OS: median = 13.6 months vs. 12.3 months; hazard ratio (HR) 0.92, 95% confiden…	Tatsuya Yamashita	male	1	Department of Gastroenterology, Kanazawa University, Kanazawa, Japan	Japan	Hiromitsu Kumada	male	0.99	Department of Hepatology, Toranomon Hospital, Tokyo, Japan	Japan	Asia
JOURNAL OF GASTROENTEROLOGY	2020	7.527	Ramucirumab after prior sorafenib in patients with advanced hepatocellular carcinoma and elevated alpha-fetoprotein: Japanese subgroup analysis of the REACH-2 trial	Background The global, randomized, phase 3 REACH-2 study (ClinicalTrials.gov identifier: NCT02435433) found significantly longer overall survival (OS) for second-line ramucirumab versus placebo (hazard ratio [HR]: 0.710, 95% confidence interval [CI] 0.531–0.949, P = 0.0199) in patients with advanced hepatocellular carcinoma (HCC) and alpha-fetoprotein (AFP) ≥ 400 ng/mL. This prespecified subgroup…	Masatoshi Kudo	male	1	Department of Gastroenterology and Hepatology, Kindai University Faculty of Medicine, 377-2 Ohno-Higashi, Osaka-Sayama, Osaka, 589-8511, Japan	Japan	Andrew X. Zhu	male	0.99	Massachusetts General Hospital Cancer Center, Harvard Medical School, Boston, MA, USA	USA	north America
Journal of Hepato-Biliary-Pancreatic Sciences	2000	7.027	Hepatic resections for bilobar liver metastases from colorectal cancer	The present study was performed to assess survival benefits in patients who underwent a hepatic resection for isolated bilobar liver metastases from colorectal cancer. Thirty-eight patients underwent a curative hepatic resection for isolated colorectal liver metastasis. Among them, 11 patients had bilobar liver metastases and 19 had a solitary metastasis. The remaining 8 patients had unilobar mul…	Junzo Yamaguchi	male	1			Takashi Kanematsu	male	0.99	Second Department of Surgery, Nagasaki University School of Medicine, Nagasaki, 852-8501 Japan	Japan	Asia
Journal of Hepato-Biliary-Pancreatic Sciences	2015	7.027	Preoperative intramuscular adipose tissue content is a novel prognostic predictor after hepatectomy for hepatocellular carcinoma	Background Sarcopenia has been shown to be an independent predictor of lower disease-free and overall survival in various kinds of diseases. The quality of skeletal muscle has recently attracted much attention as a new parameter of sarcopenia. Methods We performed a retrospective analysis of 477 patients undergoing hepatectomy for hepatocellular carcinoma (HCC) between April 2005 and August 2014.…	Yuhei Hamaguchi	male	1			Shinji Uemoto	male	0.99	Division of Hepato-Biliary-Pancreatic and Transplant Surgery, Department of Surgery, Graduate School of Medicine, Kyoto University, 54 Kawahara-cho, Shogoin, Sakyo-ku, Kyoto, 606-8507 Japan	Japan	Asia
Journal of Hepato-Biliary-Pancreatic Sciences	2020	7.027	Effects of branched-chain amino acids on postoperative tumor recurrence in patients undergoing curative resection for hepatocellular carcinoma: A randomized clinical trial	Background/Purpose No effective postoperative adjuvant therapies have been established for patients with hepatocellular carcinoma (HCC). The aim of this study was to investigate the effect of oral administration of branched-chain amino acids (BCAA) on the recurrence-free survival (RFS) after hepatic resection in HCC patients. Methods In this randomized clinical trial, HCC patients undergoing cura…	Hiroyuki Hachiya	male	1			Keiichi Kubota	male	0.99	Second Department of Surgery, Dokkyo Medical University, Tochigi, Japan	Japan	Asia
Liver international	2005	6.115	Hepatocellular carcinoma – survival and clinical characteristics in relation to various histologic molecular markers in Western patients	Background: Many genes participate in the regulation of cell proliferation and growth of tumor cells. Altered expression and loss of function of some of these gene products have been found in malignant tumors and correlated with progression and poor prognosis. Aims: Our aim was to correlate the expression of various molecular histologic markers with tumor characteristics and survival time of pati…	Maximilian Schöniger-Hekele	male	1	Universitätsklinik für Innere Medizin IV, Klinische Abteilung Gastroenterologie und Hepatologie，Vienna, Austria	Austria	Christian Müller	male	0.99	Universitätsklinik für Innere Medizin IV, Klinische Abteilung Gastroenterologie und Hepatologie，Vienna, Austria	Austria	Europe
Liver international	2005	6.115	High frequency of promoter hypermethylation of RASSF1A in tumor and plasma of patients with hepatocellular carcinoma	Purpose: To determine the presence of ras association domain family 1A (RASSF1A) promoter methylation in the tumor tissues and plasma of patients with hepatocellular carcinoma (HCC). Experimental Design: Methylation-specific polymerase chain reaction was used to detect RASSF1A methylation in DNA extracted from HCC tumors and paired plasma samples of 40 patients. The association of RASSF1A hyperme…	Winnie Yeo	female	1	Department of Clinical Oncology, Chinese University of Hong Kong, Prince of Wales Hospital, Shatin, NT, Hong Kong	China	Philip J. Johnson	male	0.99	Cancer Research UK, Institute for Cancer Studies, University of Birmingham, Edgbaston, Birmingham, UK	UK	Europe
Liver international	2005	6.115	Hepatobiliary transporter expression in human hepatocellular carcinoma	Background/Aims: Treatment of hepatocellular carcinoma (HCC) is hampered by resistance to chemotherapy, which might be mediated by multidrug resistance P-glycoproteins (MDR P-gps) and MDR-associated proteins (MRPs). The effectiveness of cytostatics could be further impeded by reduced hepatocellular drug uptake into HCCs. Therefore, we aimed to determine P-gp, MRP and organic anion transporting pr…	Gernot Zollner	male	1	Laboratory of Experimental and Molecular Hepatology, Division of Gastroenterology and Hepatology, Department of Internal Medicine, Medical University, Auenbruggerplatz 15, A-8036 Graz, Austria	Austria	Michael Trauner	male	0.99	Laboratory of Experimental and Molecular Hepatology, Division of Gastroenterology and Hepatology, Department of Internal Medicine, Medical University, Auenbruggerplatz 15, A-8036 Graz, Austria	Austria	Europe
Liver international	2005	6.115	Interleukin-6 inhibits cell proliferation in a rat model of hepatocellular carcinoma	Background: Interleukin-6 (IL-6) plays a critical role in normal hepatic growth and liver regeneration. The aims of the present study are to determine the expression of components of IL-6 signaling in an in vivo model of hepatocellular carcinoma (HCC) and address the role of IL-6 signaling in the progression of HCC. Methods: An in vivo rat HCC model was established and IL-6 receptor (IL-6R) and d…	Diarmuid M. Moran	male	1	Department of Biology, University of North Carolina at Charlotte, Charlotte, NC, USA	USA	Iain H. McKillop	male	0.99	Department of Biology, University of North Carolina at Charlotte, 9201 University City Boulevard, Charlotte, NC 28223, USA.	USA	north America
Liver international	2005	6.115	Relationship between Lens culinaris agglutinin-reactive α-fetoprotein and pathologic features of hepatocellular carcinoma	Aim: We investigated pathological features of Lens culinaris agglutinin-reactive alpha-fetoprotein (AFP-L3)-positive hepatocellular carcinoma (HCC) in order to seek a pathological basis of poor prognosis of HCC patients with elevated AFP-L3. Methods: A total of 111 patients with HCC < or =5 cm in diameter who underwent hepatic resection were studied. Serum AFP-L3 concentration was measured within…	Toshifumi Tada	male	1	Department of Gastroenterology, Ogaki Municipal Hospital, Ogaki, Japan	Japan	Shinji Satomura	male	0.99	Department of Gastroenterology, Ogaki Municipal Hospital, Ogaki, Japan	Japan	Asia
Liver international	2010	6.115	HBcrAg is a predictor of post-treatment recurrence of hepatocellular carcinoma during antiviral therapy	Background/Aims: The recurrence rate of hepatitis B virus (HBV)-related hepatocellular carcinoma (HCC) is high even in patients receiving curative therapy. In this study, we analysed the risk factors for tumour recurrence after curative therapy for HBV-related HCC while under treatment with nucleot(s)ide analogues (NAs) by measuring serum HBcrAg and intrahepatic covalently closed circular DNA (cc…	Tetsuya Hosaka	male	1	Department of Hepatology, Toranomon Hospital, Tokyo, Japan	Japan	Hiromitsu Kumada	male	0.99	Department of Hepatology, Toranomon Hospital, Tokyo, Japan	Japan	Asia
Liver international	2015	6.115	Birth order and risk of hepatocellular carcinoma in chronic carriers of hepatitis B virus: a case–control study in The Gambia	Background & Aims Early age at infection with Hepatitis B virus (HBV) increases the risk of chronic infection. Moreover, early HBV infection may further independently increase the risk of hepatocellular carcinoma (HCC) beyond its effect on chronicity. Methods The distribution of birth order, a proxy for mode and timing of HBV transmission, was compared in The Gambia between hepatitis B surface an…	Yusuke Shimakawa	male	1	Medical Research Council (MRC) Unit, The Gambia, Banjul, The Gambia	The Gambia	Andrew J. Hall	male	0.99	International Agency for Research on Cancer (IARC), Lyon, France	France	Europe
Liver international	2020	6.115	miR-4510 blocks hepatocellular carcinoma development through RAF1 targeting and RAS/RAF/MEK/ERK signalling inactivation	Background Therapeutic outcomes using the multikinase inhibitors, sorafenib and regorafenib, remain unsatisfactory for patients with advanced hepatocellular carcinoma (HCC). Thus, new drug modalities are needed. We recently reported the remarkable capacity of miR-4510 to impede the growth of HCC and hepatoblastoma through Glypican-3 (GPC3) targeting and Wnt pathway inactivation. Methods To identi…	Amani Ghousein	female	1	Inserm, BMGIC, U1035, Univ. Bordeaux, Bordeaux, France	France	Christophe F. Grosset	male	0.99	Inserm, BMGIC, U1035, Univ. Bordeaux, Bordeaux, France	France	Europe
Liver international	2020	6.115	Ramucirumab in elderly patients with hepatocellular carcinoma and elevated alpha-fetoprotein after sorafenib in REACH and REACH-2	Background & Aims Limited data on treatment of elderly patients with hepatocellular carcinoma (HCC) increase the unmet need. REACH and REACH-2 were global phase III studies of ramucirumab in patients with HCC after prior sorafenib, where patients with alpha-fetoprotein (AFP) ≥400 ng/mL showed an overall ssurvival (OS) benefit for ramucirumab. These post-hoc analyses examined efficacy and safety o…	Masatoshi Kudo	male	1	Department of Gastroenterology and Hepatology, Kindai University Faculty of Medicine, Osaka, Japan	Japan	Andrew X. Zhu	male	0.99	Department of Medicine, Massachusetts General Hospital Cancer Center, Harvard Medical School, Boston, MA, USA	USA	north America
Liver international	2020	6.115	Non-invasive liver fibrosis scores are strongly associated with liver cancer mortality in general population without liver disease	Background & Aims In a general population without known liver disease, we tested whether: (a) increased liver fibrosis scores (FIB-4 and APRI) are associated with liver cancer mortality and (b) the probability that a person with a higher score died of liver cancer. Methods In a retrospective occupational cohort who underwent annual/biennial health examinations (between 2002 and 2015), subjects we…	Ki-Chul Sung	male	1	Division of Cardiology, Department of Internal Medicine, Kangbuk Samsung Hospital, Sungkyunkwan University School of Medicine, Seoul, Republic of Korea	Korea	Christopher D. Byrne	male	0.99	Human Development and Health, Faculty of Medicine, University of Southampton, Southampton, UK	UK	Europe
Liver transplantation	2015	6.074	Prognostic role of plasma vascular endothelial growth factor in patients with hepatocellular carcinoma undergoing liver transplantation		Wei Zhang	male	1	Hepatic Surgery Center, Department of Surgery, Tongji Hospital, Tongji Medical College, Huazhong University of Science and Technology, Wuhan, China	China	Federico Aucejo	male	0.99	Federico Aucejo, M.D., Hepatobiliary & Liver Transplant Surgery, Cleveland Clinic Foundation	USA	north America
Liver transplantation	2015	6.074	Potential role of the donor in hepatocellular carcinoma recurrence after liver transplantation		Parsia A. Vagefi	male	1	Division of Transplant Surgery, Department of Surgery, Massachusetts General Hospital/Harvard Medical School, Boston, MA	USA	John P. Roberts	male	0.99	Departments of Surgery, University of California San Francisco, San Francisco, CA	USA	north America
Liver transplantation	2015	6.074	Downstaging hepatocellular carcinoma: A systematic review and pooled analysis		Neehar D. Parikh	male	1	Division of Gastroenterology, University of Michigan Health System, University of Michigan, Ann Arbor, MI Division of Digestive and Liver Diseases, University of Texas South Western Medical Center, Dallas, TX	USA	Amit G. Singal	male	0.99	VA Ann Arbor Health Services Research and Development Center of Clinical Management Research, Ann Arbor, MI Division of Digestive and Liver Diseases, University of Texas South Western Medical Center, Dallas, TX	USA	north America
Liver transplantation	2020	6.074	Donation After Circulatory Death Is Associated With Similar Posttransplant Survival in All but the Highest-Risk Hepatocellular Carcinoma Patients		Jordyn Silverstein	female	1	Division of Gastroenterology, Department of Medicine, University of California, San Francisco, San Francisco, CA	USA	Neil Mehta	male	0.99	Division of Gastroenterology, Department of Medicine, University of California, San Francisco, San Francisco, CA	USA	north America
Journal of Hepatology	2010	25.083	Experimentally induced liver metastases from colorectal cancer can be prevented by mononuclear phagocyte-mediated monoclonal antibody therapy	Background & Aims Development of liver metastases is a frequent complication in patients with colorectal cancer (CRC), even after successful resection of the primary tumor. As such, post-operative adjuvant therapies that aim to eliminate residual disease after surgery may improve patient outcome. Methods We used a colon carcinoma liver metastases model, in which CC531s colon carcinoma cells are i…	Gerben J.van der Bij	male	1	Department of Surgical Oncology, VU University Medical Center, Amsterdam, The Netherlands	The Netherlands	Marjolein van Egmond	female	0.99	Department of Surgical Oncology, VU University Medical Center, Amsterdam, The Netherlands	The Netherlands	Oceania
Journal of Hepatology	2015	25.083	CD147 reprograms fatty acid metabolism in hepatocellular carcinoma cells through Akt/mTOR/SREBP1c and P38/PPARα pathways	Background & Aims CD147 is a transmembrane glycoprotein which is highly expressed in various human cancers including hepatocellular carcinoma (HCC). A drug Licartin developed with 131Iodine-labeled antibody against CD147 has been approved by the Chinese Food and Drug Administration (FDA) and enters into clinical use for HCC treatment. Increasing lines of evidence indicate that CD147 is implicated…	Jibin Li	male	0.9	State Key Laboratory of Cancer Biology, Cell Engineering Research Center & Department of Cell Biology, Fourth Military Medical University, Xi’an 710032, China。State Key Laboratory of Cancer Biology, Experimental Teaching Center of Basic Medicine, Fourth Military Medical University, Xi’an 710032, China	China	Jinliang Xing	male	1	State Key Laboratory of Cancer Biology, Experimental Teaching Center of Basic Medicine, Fourth Military Medical University, Xi’an 710032, China	China	Asia
HEPATOLOGY	2010	17.425	Epigenetic silence of ankyrin-repeat–containing, SH3-domain–containing, and proline-rich-region– containing protein 1 (ASPP1) and ASPP2 genes promotes tumor growth in hepatitis B virus–positive hepatocellular carcinoma	The ankyrin-repeat–containing, SH3-domain–containing, and proline-rich-region–containing protein (ASPP) family of proteins regulates apoptosis through interaction with p53 and its family members. This study evaluated the epigenetic regulation of ASPP1 and ASPP2 in hepatitis B virus (HBV)-positive hepatocellular carcinoma (HCC) and explores the effects of down-regulation of ASPP1 and ASPP2 on the …	Jian Zhao	male	0.9	International Joint Cancer Institute & Eastern Hospital of Hepatobiliary Surgery, Second Military Medical University, Shanghai, China School of Pharmacy and Antibody Engineering Center of Ministry of Education, Shanghai Jiao Tong University and Shanghai Key Laboratory for Cell Engineering and Antibody, Shanghai, China fax: (86)-21-81870710. These authors contributed equally to this work. Internat…		Yajun Guo	male	1	International Joint Cancer Institute & Eastern Hospital of Hepatobiliary Surgery, Second Military Medical University, Shanghai, China School of Pharmacy and Antibody Engineering Center of Ministry of Education, Shanghai Jiao Tong University and Shanghai Key Laboratory for Cell Engineering and Antibody, Shanghai, China International Joint Cancer Institute, Second Military Medical University, 800 X…	China	Asia
HEPATOLOGY	2010	17.425	MicroRNA-30d promotes tumor invasion and metastasis by targeting Galphai2 in hepatocellular carcinoma†	The pathological relevance and significance of microRNAs (miRNAs) in hepatocarcinogenesis have attracted much attention in recent years; however, little is known about the underlying molecular mechanisms through which miRNAs are involved in the development and progression of hepatocellular carcinoma (HCC). In this study, we demonstrate that miR-30d is frequently up-regulated in HCC and that its e…	Jian Yao	male	0.9	Shanghai Medical College, Fudan University, Shanghai, China State Key Laboratory of Oncogenes and Related Genes, Shanghai Cancer Institute, Shanghai Jiao Tong University School of Medicine, Shanghai, China		Xianghuo He	male	1	State Key Laboratory of Oncogenes and Related Genes, Shanghai Cancer Institute, Shanghai Jiao Tong University School of Medicine, Shanghai, China fax: (86)-21-64436539. State Key Laboratory of Oncogenes and Related Genes, Shanghai Cancer Institute, Shanghai Jiao Tong University School of Medicine, No. 25/Ln. 2200, Xie Tu Road, Shanghai 200032, China===	China	Asia
HEPATOLOGY	2015	17.425	A novel vascular pattern promotes metastasis of hepatocellular carcinoma in an epithelial–mesenchymal transition–independent manner	Early metastasis is responsible for frequent relapse and high mortality of hepatocellular carcinoma (HCC), but its underlying mechanisms remain unclear. Epithelial–mesenchymal transition (EMT) has been considered a key event in metastasis. Based on histological examination of serial HCC sections and three-dimensional reconstruction, we found a novel and prevalent vascular pattern, vessels that en…	Jian-Hong Fang	male	0.9	Key Laboratory of Gene Engineering of the Ministry of Education, State Key Laboratory of Biocontrol, Collaborative Innovation Center for Cancer Medicine, School of Life Sciences, Sun Yat-sen University, Guangzhou, China		Shi-Mei Zhuang	female	1	Key Laboratory of Gene Engineering of the Ministry of Education, State Key Laboratory of Biocontrol, Collaborative Innovation Center for Cancer Medicine, School of Life Sciences, Sun Yat-sen University, Guangzhou, China Key Laboratory of Liver Disease of Guangdong Province, The Third Affiliated Hospital, Sun Yat-sen University, Guangzhou, China	China	Asia
HEPATOLOGY	2015	17.425	Retinoic acid-related orphan receptor alpha reprograms glucose metabolism in glutamine-deficient hepatoma cells	The metabolism of glutamine and glucose is recognized as a promising therapeutic target for the treatment of cancer; however, targeted molecules that mediate glutamine and glucose metabolism in cancer cells have not been addressed. Here, we show that restricting the supply of glutamine in hepatoma cells, including HepG2 and Hep3B cells, markedly increased the expression of retinoic acid-related o…	Jun-Kyu Byun	male	0.9	Leading-edge Research Center for Drug Discovery and Development for Diabetes and Metabolic Disease, Kyungpook National University Hospital, Daegu, South Korea		Keun-Gyu Park	male	1	Leading-edge Research Center for Drug Discovery and Development for Diabetes and Metabolic Disease, Kyungpook National University Hospital, Daegu, South Korea Department of Internal Medicine, Kyungpook National University School of Medicine, Daegu, South Korea	Korea	Asia
HEPATOLOGY	2015	17.425	MicroRNA-125b attenuates epithelial-mesenchymal transitions and targets stem-like liver cancer cells through small mothers against decapentaplegic 2 and 4	Emerging evidence suggests that epithelial-mesenchymal transitions (EMTs) play important roles in tumor metastasis and recurrence. Understanding molecular mechanisms that regulate the EMT process is crucial for improving treatment of hepatocellular carcinoma (HCC). MicroRNAs (miRNAs) play important roles in HCC; however, the mechanisms by which miRNAs target the EMT and their therapeutic potentia…	Jun-Nian Zhou	male	0.9	Stem Cell and Regenerative Medicine Lab, Beijing Institute of Transfusion Medicine, Beijing, China South China Research Center for Stem Cell & Regenerative Medicine, AMMS, Guangzhou, China		Xue-Tao Pei	male	1	Stem Cell and Regenerative Medicine Lab, Beijing Institute of Transfusion Medicine, Beijing, China South China Research Center for Stem Cell & Regenerative Medicine, AMMS, Guangzhou, China	China	Asia
HEPATOLOGY	2015	17.425	MiR-199a-5p is negatively associated with malignancies and regulates glycolysis and lactate production by targeting hexokinase 2 in liver cancer	Cancer cells possess a unique metabolic phenotype that allows them to preferentially utilize glucose through aerobic glycolysis. This phenomenon is referred to as the “Warburg effect.” Accumulating evidence suggests that microRNAs (miRNAs), a class of small noncoding regulatory RNAs, interact with oncogenes/tumor suppressors and induce such metabolic reprograming in cancer cells. To systematicall…	Weijie Guo	male	0.9	Shanghai Medical College, Fudan University, Shanghai, China State Key Laboratory of Oncogenes and Related Genes, Shanghai Cancer Institute, Renji Hospital, Shanghai Jiao Tong University School of Medicine, Shanghai, China		Xianghuo He	male	1	Fudan University Shanghai Cancer Center and Institutes of Biomedical Sciences, Shanghai Medical College, Fudan University, Shanghai, China	China	Asia
HEPATOLOGY	2020	17.425	Mesencephalic Astrocyte-Derived Neurotrophic Factor Inhibits Liver Cancer Through Small Ubiquitin-Related Modifier (SUMO)ylation-Related Suppression of NF-κB/Snail Signaling Pathway and Epithelial-Mesenchymal Transition	Background and Aims Endoplasmic reticulum (ER) stress is associated with liver inflammation and hepatocellular carcinoma (HCC). However, how ER stress links inflammation and HCC remains obscure. Mesencephalic astrocyte-derived neurotrophic factor (MANF) is an ER stress-inducible secretion protein that inhibits inflammation by interacting with the key subunit of nuclear factor kappa light chain en…	Jun Liu	male	0.9	School of Basic Medical Sciences, Anhui Medical University, Hefei, China Biopharmaceutical Research Institute, Anhui Medical University, Hefei, China These authors contributed equally to this article.		Yuxian Shen	female	1	School of Basic Medical Sciences, Anhui Medical University, Hefei, China Biopharmaceutical Research Institute, Anhui Medical University, Hefei, China Address Correspondence and Reprint Requests to: Yuxian Shen, M.D., Ph.D. School of Basic Medical Sciences, Anhui Medical University No. 81 Meishan Road Shushan District Hefei, China, 230032	China	Asia
Liver international	2015	6.115	Clinicopathological significance of ‘subtypes with stem-cell feature’ in combined hepatocellular-cholangiocarcinoma	Backgrounds & Aims Combined hepatocellular-cholangiocarcinoma (cHC-CC), a malignant liver tumour with poor prognosis, is composed of hepatocellular carcinoma (HCC), cholangiocarcinoma (CC) and diverse components with intermediate features between HCC and CC, which correspond to hepatic progenitor cells. According to the WHO classification 2010, we surveyed the prevalence and clinicopathological s…	Motoko Sasaki	female	0.9	Department of Human Pathology, Kanazawa University Graduate School of Medicine, Kanazawa, Japan	Japan	Yasuni Nakanuma	male	1	Department of Human Pathology, Kanazawa University Graduate School of Medicine, Kanazawa, Japan	Japan	Asia
Liver international	2005	6.115	Consensus interferon enhances the anti-proliferative effect of 5-fluorouracil on human hepatoma cells via downregulation of dihydropyrimidine dehydrogenase expression	Background/Aims: The effectiveness of 5-fluorouracil (5-FU) treatment is influenced by the activities of pyrimidine catabolic enzymes. The aim of this study was to investigate whether interferon (IFN)-α influences expression of 5-FU catabolic or target-related enzymes in human hepatoma cells. Methods: HepG2 cells were treated with 0, 0.15, 1.5, 15, and 150 ng/ml of consensus interferon (C-IFN). E…	Jian Dou	male	0.9	Department of Surgery I, Faculty of Medicine, Oita University, Oita, Japan	Japan	Seigo Kitano	male	1	Department of Surgery I, Faculty of Medicine, Oita University, Oita, Japan	Japan	Asia
Gastroenterology	2010	22.682	Increased Expression of iASPP, Regulated by Hepatitis B Virus X Protein-Mediated NF-κB Activation, in Hepatocellular Carcinoma	Background & Aims iASPP is an inhibitory member of the ankyrin-repeat-, SH3-domain- and proline-rich-region-containing protein (ASPP) family; iASPP expression is up-regulated in different human tumor types. We explored the molecular mechanism increased expression of iASPP and its role in hepatocellular carcinoma (HCC). Methods iASPP expression levels in human liver samples and cell lines were det…	Bin Lu	male	0.91	International Joint Cancer Institute, The Second Military Medical University, Shanghai, China		Yajun Guo	male	1	International Joint Cancer Institute, The Second Military Medical University, Shanghai, China	China	Asia
gut	2010	23.059	Expression of an ASCL2 related stem cell signature and IGF2 in colorectal cancer liver metastases with 11p15.5 gain	Background and aims Liver metastases are the leading cause of death in colorectal cancer. To gain better insight into the biology of metastasis and possibly identify new therapeutic targets we systematically investigated liver-metastasis-specific molecular aberrations. Methods Primary colorectal cancer (pCRC) and matched liver metastases (LMs) from the same patients were analysed by microarray-ba…	D E Stange	male	0.92	Division of Molecular Genetics, German Cancer Research Center (DKFZ), Heidelberg, Germany Department of Surgery, University of Heidelberg, Heidelberg, Germany	Germany	Bernhard Radlwimmer	male	1	Division of Molecular Genetics, German Cancer Research Center (DKFZ), Heidelberg, Germany	Germany	Europe
HEPATOLOGY	2010	17.425	Activated monocytes in peritumoral stroma of hepatocellular carcinoma promote expansion of memory T helper 17 cells	Although cancer patients exhibit a generalized immunosuppressive status, substantial evidence indicates that the inflammatory reaction at a tumor site can promote tumor growth and progression. Hepatocellular carcinoma (HCC) is usually derived from inflamed cirrhotic liver with extensive leukocyte infiltration. We recently found that proinflammatory T helper (Th)17 cells are accumulated in HCC tis…	Dong-Ming Kuang	male	0.92	State Key Laboratory of Oncology in Southern China, Cancer Center, Guangzhou, P.R. China State Key Laboratory of Biocontrol, School of Life Sciences, Sun Yat-Sen University, Guangzhou, P.R. China		Limin Zheng	male	1	State Key Laboratory of Oncology in Southern China, Cancer Center, Guangzhou, P.R. China State Key Laboratory of Biocontrol, School of Life Sciences, Sun Yat-Sen University, Guangzhou, P.R. China fax: 86-20-84112169 School of Life Sciences, Sun Yat-Sen University, Guangzhou 510 275, P.R. China===	China	Asia
HEPATOLOGY	2010	17.425	Overexpression of eukaryotic initiation factor 5A2 enhances cell motility and promotes tumor metastasis in hepatocellular carcinoma	A high incidence of tumor recurrence and metastasis has been reported in hepatocellular carcinoma (HCC) patients; however, the underlying molecular mechanisms are largely unknown. In the present study a novel metastasis-related gene, eukaryotic initiation factor 5A2 (EIF5A2), was characterized for its role in HCC metastasis and underlying molecular mechanisms. Overexpression of EIF5A2 messenger R…	Dong-Jiang Tang	male	0.92	Department of Clinical Oncology, The University of Hong Kong, Hong Kong, China These authors contributed equally to this work.		Xin-Yuan Guan	male	1	Department of Clinical Oncology, The University of Hong Kong, Hong Kong, China State Key Laboratory of Oncology in Southern China, Cancer Center, Sun Yat-sen University, Guangzhou, China fax: 852-28169126. Department of Clinical Oncology, University of Hong Kong, Room L10-56, Laboratory Block, 21 Sassoon Road, Hong Kong===	China	Asia
HEPATOLOGY	2015	17.425	Hepatocellular carcinoma risk in chronic hepatitis B virus–infected compensated cirrhosis patients with low viral load	Controversy exists about whether antiviral therapy (AVT) should be recommended for compensated cirrhosis patients with chronic hepatitis B virus (HBV) infection and detectable, but low, serum HBV-DNA levels. A retrospective cohort of 385 treatment-naïve, HBV-related compensated cirrhosis patients (mean age: 51.1 ± 9.7 years; 66% male) with low HBV-DNA levels (<2,000 IU/mL) was assessed for the de…	Dong Hyun Sinn	male	0.92	Department of Medicine, Samsung Medical Center, Sungkyunkwan University School of Medicine, Seoul, Korea		Seung Woon Paik	male	1	Department of Medicine, Samsung Medical Center, Sungkyunkwan University School of Medicine, Seoul, Korea	Korea	Asia
HEPATOLOGY	2015	17.425	Signal transducer and activator of transcription 3-mediated CD133 up-regulation contributes to promotion of hepatocellular carcinoma	Enhanced expression of the cancer stem cell (CSC) marker, CD133, is closely associated with a higher rate of tumor formation and poor prognosis in hepatocellular carcinoma (HCC) patients. Despite its clinical significance, the molecular mechanism underlying the deregulation of CD133 during tumor progression remains to be clarified. Here, we report on a novel mechanism by which interleukin-6/signa…	Cheolhee Won	male	0.92	Department of Pharmacology and Biomedical Sciences, Seoul National University College of Medicine, Seoul, South Korea Neuro-Immune Information Storage Network Research Center, Seoul National University College of Medicine, Seoul, South Korea		Sang-Kyu Ye	male	1	Department of Pharmacology and Biomedical Sciences, Seoul National University College of Medicine, Seoul, South Korea Neuro-Immune Information Storage Network Research Center, Seoul National University College of Medicine, Seoul, South Korea Ischemic/Hypoxic Disease Institute, Seoul National University College of Medicine, Seoul, South Korea	Korea	Asia
Liver international	2020	6.115	Preoperative evaluation of microvascular invasion with circulating tumour DNA in operable hepatocellular carcinoma	Background & Aims Microvascular invasion (MVI) is a critical prognostic factor for operable hepatocellular carcinoma (HCC). This study aimed to explore the performance of circulating tumour DNA (ctDNA) in evaluating MVI status preoperatively. Methods Seventy-three HCC patients were enrolled and randomly divided into a training cohort and a validation cohort in a 2:1 ratio, and preoperative blood …	Dong Wang	male	0.92	Department of General Surgery, Xiangya Hospital, Central South University, Changsha, Hunan, China	China	Ledu Zhou	male	1	Department of General Surgery, Xiangya Hospital, Central South University, Changsha, Hunan, China	China	Asia
[truncated: 219 more rows]

## Sheet: First authorship
Journals	Year	Impact Factor	Title of articles	Abstract	First authors'name	Gender	Probability	Affiliations of first authors	First authors ’country
[truncated: 613 more rows]

## Sheet: senior authorship
Journals	Year	Impact Factor	Title of articles	Abstract	Senior authors'name	Gender	Probability	Affiliations of senior authors	Senior authors ’country	Continent
[truncated: 646 more rows]
